# Supplementary material for: Crosstalk of four kinds of cell deaths defines subtypes of cutaneous melanoma for precise immunotherapy and chemotherapy
Source: Front Immunol. 2022 Nov 30;13:998454. doi: 10.3389/fimmu.2022.998454 (PMC9747944; doi:10.3389/fimmu.2022.998454)
Supplement: Supplementary Table 1 — List of gene sets. [file DataSheet_1.csv]

apoptosis	ferroptosis	necroptosis	pyroptosis
BCL2L1	RPL8	ICAM2	AIM2
AREL1	IREB2	MLKL	APIP
TRPC5	ATP5MC3	MSN	BAK1
CDK5RAP3	CS	MYH9	CASP5
BCL2	EMC2	PARK2	CHMP2A
BIRC7	ACSF2	PIP5K1B	CHMP2B
TP53BP2	NOX1	RIPK3	CHMP3
DNASE1L3	CYBB	SPN	CHMP4A
BIRC3	NOX3	TAB2	CHMP4B
MTRNR2L11	NOX4	TAB3	CHMP4C
COLEC11	NOX5	TLR3	CHMP7
MTRNR2L13	DUOX1	TNFRSF11B	DHX9
CCAR1	DUOX2	TNFRSF13C	ELANE
HRK	G6PD	TNFRSF14	GSDMA
XKR4	PGD	TNFRSF18	GSDMB
AEN	FLT3	TNFRSF19	GSDMC
MTRNR2L9	SCP2	TNFRSF1B	GSDMD
MTRNR2L5	ACSL4	TNFRSF21	GSDME
MTRNR2L2	LPCAT3	TNFRSF25	GZMA
XKR5	NRAS	TNFRSF4	GZMB
GPER1	KRAS	TRAF5	IRF2
STPG1	HRAS	MAP3K6	NAIP
MOAP1	TF	MAP3K4	NLRC4
CASP10	TFRC	PARP1	NLRP1
CAPN10	TFR2	TLR10	NLRP2
MTRNR2L1	SLC38A1	TLR8	NLRP3
MTRNR2L3	SLC1A5	TLR6	NLRP6
MTRNR2L4	GLS2	TLR2	NLRP7
MTRNR2L6	GOT1	TLR1	NLRP9
MTRNR2L7	CARS1	TLR7	NOD1
MTRNR2L8	ALOX5	TLR5	NOD2
MTRNR2L10	KEAP1	TLR9	PJVK
RPS3	ATG5	NOS1	PLCG1
CASP7	ATG7	PLA2G2A	SCAF11
DNASE2	NCOA4	PLA2G2E	TIRAP
MT-RNR2	ALOX12	PLA2G2D	TREM2
SIRT2	ALOX12B	PLA2G2F	PYCARD
DFFA	ALOX15	PLA2G4A	BAX
AKT1	ALOX15B	PLA2G4F	CASP6
DFFB	ALOXE3	PLA2G4E	CASP9
DEDD2	PHKG2	PLA2G4D	CASP3
TAOK1	ACO1	PLA2G12B	IL1A
TP53AIP1	G6PDX	PLA2G4C	IL1B
GCG	ULK1	PLA2G5	CYCS
DICER1	ATG3	PLA2G12A	PRKACA
ELAPOR1	ATG4D	PLA2G6	TNF
MADD	BECN1	PLA2G7	CASP1
BCL2L14	MAP1LC3A	PLA2G3	CASP4
CCAR2	GABARAPL2	PLA2G15	IL18
CASP14	GABARAPL1	AIFM1	IRF1
DDIAS	ATG16L1	FAS	HMGB1
NAIF1	WIPI1	FASLG	TP63
PAK2	WIPI2	TNFRSF1A	CHMP6
ERN2	SNX4	TRAF2	TP53
BIRC8	ATG13	TRADD	GPX4
XIAP	ULK2	TNFRSF10C	IL6
FAP	EGFR	TNFRSF10B
CIDEA	MAPK3	TNFRSF10A
AIFM3	MAPK1	APP
PLSCR1	ZEB1	TNFRSF12A
BIRC5	DPP4	MAPK8
DLC1	CDKN2A	TLR4
CECR2	PEBP1	ZBP1
BIRC2	SOCS1	RIPK1
AATF	CDO1	CASP8
API5	MYB
ENDOG	MAPK9
PPP1R13B	CHAC1
EXOG	MAPK14
RFPL1	LINC00472
TRIAP1	PRKAA2
CSRNP2	PRKAA1
MTRNR2L12	ELAVL1
PAWR	BAP1
ACIN1	ABCC1
XKR6	MIR6852
XKR7	ACVR1B
XKR9	TGFBR1
BBC3	EPAS1
SHARPIN	HILPDA
PERP	HIF1A
PTGIS	IFNG
HTRA2	ANO6
BOK	LPIN1
CASP2	TNFAIP3
SPATA3	YY1AP1
ACVR1C	EGLN2
CIDEB	MIOX
BLCAP	TAZ
CIDEC	MTDH
ZC3H12A	IDH1
STK24	SIRT1
FZD3	FBXW7
BFAR	PANX1
CAAP1	DNAJB6
CSRNP1	BACH1
PDCD10	LONP1
ELAPOR2	PTGS2
FOXL2	DUSP1
XKR8	NOS2
RNF34	NCF2
CFLAR	MT3
BNIP1	UBC
SIVA1	ALB
DNASE2B	TXNRD1
RFFL	SRXN1
TOP2A	GPX2
CSRNP3	BNIP3
AKT3	OXSR1
IRAK3	SELENOS
CHP1	ANGPTL7
CHUK	SLC7A11
CSF2RB	DDIT4
AKT2	LOC284561
ENDOD1	ASNS
PIK3R5	TSC22D3
APAF1	JDP2
IKBKB	SESN2
IL1R1	SLC1A4
IL1RAP	PCK2
IL3	VLDLR
IL3RA	GPT2
IRAK1	PSAT1
IRAK2	LURAP1L
MYD88	SLC7A5
NFKB1	HERPUD1
NFKBIA	XBP1
NGF	SLC3A2
NTRK1	CBS
IRAK4	ATF4
PIK3CB	ZNF419
PIK3CD	KLHL24
PIK3CG	TRIB3
PIK3R1	ZFP69B
PIK3R2	ATP6V1G2
PPP3CA	VEGFA
PPP3CB	GDF15
PPP3CC	TUBE1
PPP3R1	ARRDC3
PPP3R2	CEBPG
PRKACB	SNORA16A
PRKACG	RGS4
PRKAR1A	BLOC1S5-TXNDC5
PRKAR1B	LOC390705
PRKAR2A	EIF2S1
PRKAR2B	KIM-1
PRKX	CXCL2
BAD	HSD17B11
CHP2	AGPAT3
CAPN1	SETD1B
CAPN2	FTL
PIK3R3	MAFG
IKBKG	IL33
TNFSF10	FTH1
FADD	SLC40A1
TNFRSF10D	HAMP
MAP3K14	NFE2L2
ADD1	STEAP3
ANKH	DRD5
ANXA1	DRD4
AVPR1A	MAP3K5
BCAP31	SLC2A1
BCL10	SLC2A3
BCL2L10	SLC2A6
BCL2L11	SLC2A8
BCL2L2	SLC2A12
BGN	GLUT13
BIK	SLC2A14
BMF	EIF2AK4
BMP2	TFAP2C
BNIP3L	SP1
BRCA1	HBA1
BTG2	NNMT
BTG3	PLIN4
CCNA1	HIC1
CCND1	STMN1
CCND2	RRM2
CD14	CAPG
CD2	HNF4A
CD38	NGB
CD69	YWHAE
CDC25B	GABPB1
CDK2	AURKA
CDKN1B	MIR4715
CLU	PRDX1
CREBBP	MIR30B
CTH	AKR1C1
CTNNB1	AKR1C2
CYLD	AKR1C3
DAP	RB1
DAP3	HSF1
DCN	GCLC
DIABLO	NQO1
DNAJA1	MUC1
DNAJC3	MT1G
DNM1L	CISD1
DPYD	FANCD2
EBP	FTMT
EGR3	HSPA5
EMP1	HELLS
ENO2	SCD
ERBB2	FADS2
ERBB3	SRC
EREG	STAT3
ETF1	PML
F2	MTOR
F2R	NFS1
FDXR	MIR137
FEZ1	ENPP2
GADD45A	FH
GADD45B	CISD2
GNA15	MIR9-1
GPX1	MIR9-2
GPX3	MIR9-3
GSN	ISCU
GSR	ACSL3
GSTM1	OTUB1
GUCY2D	LINC00336
H1-0	BRD4
HGF	PRDX6
HMGB2	MIR17
IER3	NF2
IFITM3	ARNTL
IFNB1	CA9
IFNGR1	TMBIM4
IGF2R	PLIN2
IGFBP6	MIR212
ISG20	Fer1HCH
KRT18	LAMP2
LEF1	ZFP36
LGALS3	PROM2
LMNA	CHMP5
PLPPR4
LUM
MCL1
MGMT
MMP2
NEDD9
NEFH
PAK1
PDCD4
PDGFRB
PEA15
PLAT
PLCB2
PMAIP1
PPP2R5B
PPT1
PRF1
PSEN1
PSEN2
PTK2
RARA
RETSAT
RHOB
RHOT2
RNASEL
ROCK1
SATB1
SC5D
SLC20A1
SMAD7
SOD1
SOD2
SPTAN1
TAP1
TGFB2
TGFBR3
TIMP1
TIMP2
TIMP3
TSPO
WEE1
