# Supplementary material for: Crosstalk of four kinds of cell deaths defines subtypes of cutaneous melanoma for precise immunotherapy and chemotherapy
Source: Front Immunol. 2022 Nov 30;13:998454. doi: 10.3389/fimmu.2022.998454 (PMC9747944; doi:10.3389/fimmu.2022.998454)
Supplement: Supplementary Table 2 — Gene biomarkers for identifying the subtypes of melanoma in the cutaneous melanoma of The Cancer Genome Atlas data cohort. [file DataSheet_2.csv]

	CS1	CS2	CS3	CS4	CS5
TCGA_SKCM	0.778625954	0.886363636	0.675438596	0.76344086	0.702702703
meta-GEO	0.874015748	0.831325301	0.830985915	0.946428571	0.608695652
