# Supplementary material for: Crosstalk of four kinds of cell deaths defines subtypes of cutaneous melanoma for precise immunotherapy and chemotherapy
Source: Front Immunol. 2022 Nov 30;13:998454. doi: 10.3389/fimmu.2022.998454 (PMC9747944; doi:10.3389/fimmu.2022.998454)
Supplement: Supplementary Table 3 — The in-group proportion statistic in the cutaneous melanoma of The Cancer Genome Atlas data and meta-Gene Expression Omnibus cohorts. [file DataSheet_3.csv]

probe	class	dirct
DCT	CS1	up
COL25A1	CS1	up
ASB11	CS1	up
SOX6	CS1	up
SLC9A3	CS1	up
CHRM1	CS1	up
MPPED2	CS1	up
DPP10	CS1	up
BCHE	CS1	up
DGKI	CS1	up
DNAH2	CS1	up
HOXA11AS	CS1	up
EFNB3	CS1	up
LRRN4CL	CS1	up
TEX15	CS1	up
MEX3A	CS1	up
HOXD13	CS1	up
CECR2	CS1	up
CHST9	CS1	up
KCNK2	CS1	up
CHRNB2	CS1	up
HOXB13	CS1	up
GAS2	CS1	up
MAP7D2	CS1	up
EPHA5	CS1	up
MCOLN3	CS1	up
DAZ1	CS1	up
PITX2	CS1	up
COL11A2	CS1	up
HOXA11	CS1	up
TTPA	CS1	up
GJA3	CS1	up
B4GALNT4	CS1	up
ZNF114	CS1	up
NKX2.4	CS1	up
GALNTL6	CS1	up
KCNJ13	CS1	up
BAAT	CS1	up
RCOR2	CS1	up
TTYH1	CS1	up
C13orf38	CS1	up
DLGAP1	CS1	up
FAM38B	CS1	up
SLC6A15	CS1	up
PNMAL1	CS1	up
C6orf218	CS1	up
KIAA1549	CS1	up
DKFZp686O24166	CS1	up
CAP2	CS1	up
SCML2	CS1	up
PPARGC1A	CS1	up
OLIG1	CS1	up
FAM184B	CS1	up
PAX3	CS1	up
PABPC5	CS1	up
CTNNA2	CS1	up
HOXA6	CS1	up
TET1	CS1	up
FLJ37307	CS1	up
COL2A1	CS1	up
CPB2	CS1	up
VANGL2	CS1	up
HOXA13	CS1	up
SYCP2L	CS1	up
HS6ST2	CS1	up
HAPLN4	CS1	up
DPY19L2	CS1	up
LRRC39	CS1	up
TPTE2P1	CS1	up
LINGO2	CS1	up
SOX5	CS1	up
ZNF853	CS1	up
SOHLH2	CS1	up
TUB	CS1	up
PPFIA4	CS1	up
MARK1	CS1	up
SLC19A2	CS1	up
PCDH7	CS1	up
ALX1	CS1	up
LOC285768	CS1	up
SNHG4	CS1	up
SLC25A21	CS1	up
EFHA2	CS1	up
LDB3	CS1	up
GAS5	CS1	up
PHYHIPL	CS1	up
CCDC78	CS1	up
LMO3	CS1	up
CAMKV	CS1	up
LHFPL3	CS1	up
TMPRSS9	CS1	up
PNCK	CS1	up
PRTG	CS1	up
SGCD	CS1	up
INPP4B	CS1	up
DDN	CS1	up
SYDE2	CS1	up
ZIC1	CS1	up
RPE65	CS1	up
LOC286467	CS1	up
OCA2	CS2	up
PAEP	CS2	up
TSPAN10	CS2	up
ITGB1BP3	CS2	up
SLC45A2	CS2	up
MGAT5B	CS2	up
SLC38A8	CS2	up
LOC390595	CS2	up
VGF	CS2	up
PRRT4	CS2	up
KREMEN2	CS2	up
SLC6A17	CS2	up
MLANA	CS2	up
BIRC7	CS2	up
BAIAP2L2	CS2	up
C1QL4	CS2	up
SNCB	CS2	up
CLDN14	CS2	up
HS3ST2	CS2	up
SLC27A3	CS2	up
MAL	CS2	up
C4orf48	CS2	up
RTN4R	CS2	up
ANKRD9	CS2	up
SLC24A4	CS2	up
EPHX1	CS2	up
C20orf26	CS2	up
OLFM1	CS2	up
C14orf34	CS2	up
ABCD1	CS2	up
PKLR	CS2	up
C19orf28	CS2	up
HSD17B14	CS2	up
ARSI	CS2	up
AVPI1	CS2	up
KCNAB2	CS2	up
MAPK4	CS2	up
LOC100271831	CS2	up
CHAC1	CS2	up
SYT5	CS2	up
BEGAIN	CS2	up
LOC388588	CS2	up
BRSK2	CS2	up
KCNIP3	CS2	up
SCARB1	CS2	up
TMEM151A	CS2	up
HES6	CS2	up
SLC7A5	CS2	up
KIF1A	CS2	up
TPPP	CS2	up
SLC16A6	CS2	up
CHCHD10	CS2	up
SNTA1	CS2	up
PRR5.ARHGAP8	CS2	up
ELFN2	CS2	up
WFDC1	CS2	up
EFHD1	CS2	up
ABCC2	CS2	up
PTPRU	CS2	up
FN3K	CS2	up
CYGB	CS2	up
DPP7	CS2	up
CITED1	CS2	up
MGMT	CS2	up
MRPL41	CS2	up
SLC1A4	CS2	up
TNNI3	CS2	up
AG2	CS2	up
AGPAT2	CS2	up
PRR5	CS2	up
OR7A5	CS2	up
MAST1	CS2	up
OC90	CS2	up
TMEM160	CS2	up
MIF	CS2	up
MLPH	CS2	up
3-Sep	CS2	up
CLCN7	CS2	up
MAPK8IP2	CS2	up
LHB	CS2	up
MAD1L1	CS2	up
HBA1	CS2	up
PTRH1	CS2	up
ELSPBP1	CS2	up
KLK4	CS2	up
HIST1H4J	CS2	up
LOC340357	CS2	up
RMRP	CS2	up
HES4	CS2	up
ADRA2C	CS2	up
C6orf142	CS2	up
CACNA1H	CS2	up
GNAO1	CS2	up
LGALS1	CS2	up
ITPKB	CS2	up
CAMK2N2	CS2	up
RENBP	CS2	up
OGDHL	CS2	up
FAM167B	CS2	up
EGFL8	CS2	up
XAGE1D	CS3	up
ITGB8	CS3	up
IL13RA2	CS3	up
PCDHGA12	CS3	up
MAGEA10	CS3	up
CTAG2	CS3	up
MAGEA3	CS3	up
SNORD116.4	CS3	up
COL11A1	CS3	up
CSMD1	CS3	up
ITGB3	CS3	up
VAT1L	CS3	up
MAGEA4	CS3	up
NCAM1	CS3	up
CTAG1B	CS3	up
COL10A1	CS3	up
MAGEA2	CS3	up
DDX3Y	CS3	up
PVRL3	CS3	up
GAGE4	CS3	up
GAGE12D	CS3	up
MAGEA6	CS3	up
GAGE2D	CS3	up
GAGE2B	CS3	up
ANGPT1	CS3	up
MAGEA12	CS3	up
PCSK1	CS3	up
GAGE1	CS3	up
CDH2	CS3	up
GABRG2	CS3	up
GAGE12J	CS3	up
GAP43	CS3	up
NLGN4Y	CS3	up
NBEA	CS3	up
TRPM8	CS3	up
CBLN4	CS3	up
KCND2	CS3	up
WDR72	CS3	up
AKAP12	CS3	up
GABRA3	CS3	up
C9orf110	CS3	up
MEGF10	CS3	up
ABCA8	CS3	up
ZDHHC20	CS3	up
DSCR8	CS3	up
PCDHB2	CS3	up
CACNA2D1	CS3	up
MMP16	CS3	up
SOX11	CS3	up
HMGA2	CS3	up
PLCB1	CS3	up
KIAA0754	CS3	up
CYorf15A	CS3	up
TMED7.TICAM2	CS3	up
MAP9	CS3	up
PCDHA5	CS3	up
CHRNA6	CS3	up
PCDHA7	CS3	up
ZFHX4	CS3	up
NBEAL1	CS3	up
UHMK1	CS3	up
ZFY	CS3	up
C1orf114	CS3	up
PCDHB8	CS3	up
GLRB	CS3	up
CDKL5	CS3	up
DDR2	CS3	up
PCDHGA1	CS3	up
IBSP	CS3	up
IL1RAP	CS3	up
SOX2OT	CS3	up
SERINC5	CS3	up
NRK	CS3	up
EDIL3	CS3	up
FAM135B	CS3	up
C3orf67	CS3	up
GRIK2	CS3	up
SEMA3E	CS3	up
GULP1	CS3	up
BAGE2	CS3	up
PCDHB16	CS3	up
ESM1	CS3	up
PDE1C	CS3	up
TTLL7	CS3	up
KLHDC8A	CS3	up
PTN	CS3	up
GDNF	CS3	up
PCDHB5	CS3	up
HS3ST5	CS3	up
RTL1	CS3	up
CNTN6	CS3	up
BVES	CS3	up
RGS17	CS3	up
CSMD3	CS3	up
TBX3	CS3	up
PTPRD	CS3	up
ANKRD45	CS3	up
CDKN2BAS	CS3	up
PCDHA11	CS3	up
SLC5A3	CS3	up
CR2	CS4	up
MS4A1	CS4	up
CD19	CS4	up
CCL19	CS4	up
CD79A	CS4	up
BANK1	CS4	up
FCER2	CS4	up
KIAA0125	CS4	up
CCL21	CS4	up
TCL1A	CS4	up
CXCR5	CS4	up
FCRL2	CS4	up
STAP1	CS4	up
FCRL1	CS4	up
C7	CS4	up
BLK	CS4	up
C4orf7	CS4	up
C8orf80	CS4	up
SLAMF1	CS4	up
TNFRSF13B	CS4	up
PAX5	CS4	up
SPIB	CS4	up
LY9	CS4	up
PLAC8	CS4	up
CP	CS4	up
TIMD4	CS4	up
LTB	CS4	up
BTLA	CS4	up
CCR7	CS4	up
ACAP1	CS4	up
PARP15	CS4	up
HSH2D	CS4	up
PNOC	CS4	up
TBC1D10C	CS4	up
RLTPR	CS4	up
HLA.DOB	CS4	up
ZAP70	CS4	up
GZMB	CS4	up
SELL	CS4	up
LGALS2	CS4	up
JSRP1	CS4	up
FAM129C	CS4	up
CD52	CS4	up
VPREB3	CS4	up
RASGRP2	CS4	up
C14orf73	CS4	up
CD6	CS4	up
FLJ40330	CS4	up
RBP5	CS4	up
BEND4	CS4	up
RAB37	CS4	up
C5orf20	CS4	up
PRKCQ	CS4	up
XCL2	CS4	up
GP1BA	CS4	up
CNR2	CS4	up
TIFAB	CS4	up
GPR18	CS4	up
LTA	CS4	up
NCR3	CS4	up
TTC24	CS4	up
CLEC17A	CS4	up
FLT3	CS4	up
CLEC10A	CS4	up
STAT4	CS4	up
CD40LG	CS4	up
CORO1A	CS4	up
CD79B	CS4	up
DTHD1	CS4	up
P2RX1	CS4	up
ZNF80	CS4	up
MARCO	CS4	up
FCAMR	CS4	up
ADH1B	CS4	up
TNFSF11	CS4	up
CLECL1	CS4	up
ABI3BP	CS4	up
CLU	CS4	up
IL18RAP	CS4	up
TREML2	CS4	up
CST7	CS4	up
SPOCK2	CS4	up
FAM113B	CS4	up
FAM159A	CS4	up
MMP12	CS4	up
SHISA3	CS4	up
ZBTB32	CS4	up
FCRL6	CS4	up
CLEC9A	CS4	up
SUSD3	CS4	up
RSPO3	CS4	up
ZC3H12D	CS4	up
RGL4	CS4	up
IL33	CS4	up
LILRA4	CS4	up
XCL1	CS4	up
PTPN6	CS4	up
P2RY8	CS4	up
C11orf21	CS4	up
CCR6	CS4	up
KRT1	CS5	up
KRT16	CS5	up
KRT14	CS5	up
KRT6A	CS5	up
KRT6B	CS5	up
KRT6C	CS5	up
KRT5	CS5	up
S100A7	CS5	up
SPRR1B	CS5	up
CALML3	CS5	up
CALML5	CS5	up
KRTDAP	CS5	up
KRT17	CS5	up
LGALS7	CS5	up
DSG1	CS5	up
IVL	CS5	up
SBSN	CS5	up
SFN	CS5	up
TRIM29	CS5	up
SPRR1A	CS5	up
LY6D	CS5	up
SPRR2E	CS5	up
KLK7	CS5	up
KLK5	CS5	up
LGALS7B	CS5	up
DSC3	CS5	up
SERPINB5	CS5	up
SERPINB3	CS5	up
PKP1	CS5	up
S100A7A	CS5	up
CASP14	CS5	up
DSG3	CS5	up
S100A14	CS5	up
COL17A1	CS5	up
SPRR2A	CS5	up
A2ML1	CS5	up
SPRR2G	CS5	up
FLG2	CS5	up
PI3	CS5	up
LOR	CS5	up
KLK8	CS5	up
CDSN	CS5	up
ANXA8	CS5	up
KPRP	CS5	up
SERPINB4	CS5	up
KLK11	CS5	up
CLCA2	CS5	up
RAB25	CS5	up
DSC1	CS5	up
GJB6	CS5	up
LCE3D	CS5	up
SPINK5	CS5	up
FGFBP1	CS5	up
ANXA8L2	CS5	up
LY6G6C	CS5	up
KRT2	CS5	up
WFDC5	CS5	up
FAM83C	CS5	up
SERPINB13	CS5	up
C10orf99	CS5	up
SLPI	CS5	up
KRT75	CS5	up
PDZK1IP1	CS5	up
FAM83A	CS5	up
AKR1B10	CS5	up
PLA2G4F	CS5	up
S100A8	CS5	up
SPRR2D	CS5	up
EVPL	CS5	up
LASS3	CS5	up
KRT78	CS5	up
KRT15	CS5	up
PKP3	CS5	up
IL1F5	CS5	up
IGFL1	CS5	up
ZNF750	CS5	up
KLK9	CS5	up
CRCT1	CS5	up
TMEM40	CS5	up
SLURP1	CS5	up
C19orf33	CS5	up
LCE3E	CS5	up
TGM1	CS5	up
ALOX12B	CS5	up
PLA2G4D	CS5	up
LCE1C	CS5	up
ABCA12	CS5	up
CWH43	CS5	up
WFDC12	CS5	up
FAM25A	CS5	up
PROM2	CS5	up
DSP	CS5	up
CYP4F22	CS5	up
LOC642587	CS5	up
C2orf54	CS5	up
CBLC	CS5	up
PSAPL1	CS5	up
LCE2B	CS5	up
SDR16C5	CS5	up
POF1B	CS5	up
