# Supplementary material for: Crosstalk of four kinds of cell deaths defines subtypes of cutaneous melanoma for precise immunotherapy and chemotherapy
Source: Front Immunol. 2022 Nov 30;13:998454. doi: 10.3389/fimmu.2022.998454 (PMC9747944; doi:10.3389/fimmu.2022.998454)
Supplement: Supplementary file 6 [file DataSheet_4.zip]

Archive with 17 entries (16 files):
- Raw data/cell deaths geens.csv
- Raw data/script/
- Raw data/script/1.movics.R
- Raw data/script/2.1respond.R
- Raw data/script/2.2tSNE.R
- Raw data/script/2.predict.R
- Raw data/script/3.molocle.R
- Raw data/script/4.1cell_death_estimation.R
- Raw data/script/4.2circle_plot.R
- Raw data/script/4.var_scoreEstimation.R
- Raw data/script/5.CCLE_drug.R
- Raw data/script/6. IOBR.R
- Raw data/script/6.1 multiple_box.R
- Raw data/script/7.predict_immunedata.R
- Raw data/script/cell deaths geens.csv
- Raw data/script/work sheet.xlsx
- Raw data/work sheet.xlsx
