# Supplementary material for: Crosstalk of four kinds of cell deaths defines subtypes of cutaneous melanoma for precise immunotherapy and chemotherapy
Source: Front Immunol. 2022 Nov 30;13:998454. doi: 10.3389/fimmu.2022.998454 (PMC9747944; doi:10.3389/fimmu.2022.998454)
Supplement: Supplementary file 6 [file DataSheet_4.zip › Raw data/script/1.movics.R]

SKCM<-read.csv("SKCM.csv",header = T,row.names = 1)
rownames(SKCM)<- gsub("\\.","-",rownames(SKCM))
four<-read.csv("jVenn.csv",header = T)
apoptosis<-as.data.frame(t(SKCM[,colnames(SKCM)%in%four$apoptosis]))  
ferroptosis<-as.data.frame(t(SKCM[,colnames(SKCM)%in%four$ferroptosis]))
necroptosis<-as.data.frame(t(SKCM[,colnames(SKCM)%in%four$necroptosis]))
pyroptosis<-as.data.frame(t(SKCM[,colnames(SKCM)%in%four$pyroptosis]))


library(TCGAbiolinks)
clinical_mut <- GDCquery(project = "TCGA-SKCM", 
                         data.category = "Clinical", 
                         file.type = "xml")

GDCdownload(clinical_mut)
cliquery <- GDCprepare_clinic(clinical_mut, clinical.info = "patient")
colnames(cliquery)[1] <- "Tumor_Sample_Barcode"
library(maftools)
mut <- GDCquery_Maf(tumor = "SKCM", pipelines = "mutect2")

mut$Tumor_Sample_Barcode = substring(mut$Tumor_Sample_Barcode,1,15)


maf<-mut[,
c("Tumor_Sample_Barcode","Hugo_Symbol","Chromosome","Start_Position","End_Position","Variant_Classification",
"Variant_Type" ,"Reference_Allele", "Tumor_Seq_Allele1","Tumor_Seq_Allele2") ]  

segment <-read.table("skcm_tcga_segments.seg",header = T)
segment <-segment[,-5]
colnames(segment) <- c("sample","chrom","start","end","value")


clinical<-read.csv("clinical.csv",header = T)
surv.info <- clinical[,c(2:7,9,12:17)]
surv.info <-surv.info[surv.info$SampleID%in%rownames(SKCM),]
rownames(surv.info )<-surv.info[,1]
surv.info<-surv.info[,c(8:9,2:7,10:13)]
surv.info$Overall.Survival..Months.<-surv.info$Overall.Survival..Months.*12
colnames(surv.info)[1:2]<-c("futime","fustat")
info<-na.omit( surv.info[,1:2])
surv.info<-surv.info[rownames(surv.info)%in%rownames(info),]

apoptosis<-apoptosis[,colnames(apoptosis)%in%rownames(surv.info)]
ferroptosis<-ferroptosis[,colnames(ferroptosis)%in%rownames(surv.info)]
necroptosis<-necroptosis[,colnames(necroptosis)%in%rownames(surv.info)]
pyroptosis<-pyroptosis[,colnames(pyroptosis)%in%rownames(surv.info)]

library("MOVICS")
mo.data  <- list("apoptosis"=apoptosis, 
                 "ferroptosis"=ferroptosis, 
                 "necroptosis"=necroptosis, 
                 "pyroptosis"=pyroptosis)
optk.brca <- getClustNum(data        = mo.data,
                         is.binary   = c(F,F,F,F), # note: the 4th data is somatic mutation which is a binary matrix
                         try.N.clust = 2:8, # try cluster number from 2 to 8
                         fig.name    = "CLUSTER NUMBER OF TCGA-SKCM")


iClusterBayes.res <- getiClusterBayes(data        = mo.data,
                                      N.clust     = 5,
                                      type        = c("gaussian","gaussian","gaussian","gaussian"),
                                      n.burnin    = 1800,
                                      n.draw      = 1200,
                                      prior.gamma = c(0.5, 0.5, 0.5, 0.5),
                                      sdev        = 0.05,
                                      thin        = 3)
moic.res.list <- getMOIC(data        = mo.data,
                         methodslist = list("SNF", "PINSPlus", "NEMO", "COCA", "LRAcluster", "ConsensusClustering", "IntNMF", "CIMLR", "MoCluster"),
                         N.clust     = 5,
                         type        = c("gaussian", "gaussian", "gaussian", "gaussian"))


moic.res.list <- append(moic.res.list,
                        list("iClusterBayes" = iClusterBayes.res))

# save moic.res.list to local path
save(moic.res.list, file = "moic.res.list.rda")


cmoic.brca <- getConsensusMOIC(moic.res.list = moic.res.list,
                               fig.name      = "CONSENSUS HEATMAP",
                               distance      = "euclidean",
                               linkage       = "average")
getSilhouette(sil      = cmoic.brca$sil, # a sil object returned by getConsensusMOIC()
              fig.path = getwd(),
              fig.name = "SILHOUETTE",
              height   = 5.5,
              width    = 5)

indata<-mo.data
plotdata <- getStdiz(data       = indata,
                     halfwidth  = c(2,2,2,2), # no truncation for mutation
                     centerFlag = c(T,T,T,T), # no center for mutation
                     scaleFlag  = c(T,T,T,T)) # no scale for mutation


feat   <- iClusterBayes.res$feat.res
feat1  <- feat[which(feat$dataset == "apoptosis"),][1:10,"feature"] 
feat2  <- feat[which(feat$dataset == "ferroptosis"),][1:10,"feature"]
feat3  <- feat[which(feat$dataset == "necroptosis"),][1:10,"feature"]
feat4  <- feat[which(feat$dataset == "pyroptosis"),][1:10,"feature"]
annRow <- list(feat1, feat2, feat3, feat4)


apoptosis.col   <- c("#00FF00", "#008000", "#000000", "#800000", "#FF0000")
ferroptosis.col <- c("#6699CC", "white"  , "#FF3C38")
necroptosis.col   <- c("#0074FE", "#96EBF9", "#FEE900", "#F00003")
pyroptosis.col    <- c("#C3FF06" , "white","#B44833")
col.list   <- list(apoptosis.col, ferroptosis.col, necroptosis.col, pyroptosis.col)


getMoHeatmap(data          = plotdata,
             row.title     = c("apoptosis","ferroptosis","necroptosis","pyroptosis"),
             is.binary     = c(F,F,F,F), # the 4th data is mutation which is binary
             legend.name   = c("mRNA.apoptosis","mRNA.ferroptosis","mRNA.necroptosis","mRNA.pyroptosis"),
             clust.res     = iClusterBayes.res$clust.res, # cluster results
             clust.dend    = NULL, # no dendrogram
             show.rownames = c(F,F,F,F), # specify for each omics data
             show.colnames = FALSE, # show no sample names
             annRow        = annRow, # mark selected features
             color         = col.list,
             annCol        = NULL, # no annotation for samples
             annColors     = NULL, # no annotation color
             width         = 10, # width of each subheatmap
             height        = 5, # height of each subheatmap
             fig.name      = "COMPREHENSIVE HEATMAP OF ICLUSTERBAYES")


# comprehensive heatmap (may take a while)
getMoHeatmap(data          = plotdata,
             row.title     = c("apoptosis","ferroptosis","necroptosis","pyroptosis"),
             is.binary     = c(F,F,F,F), # the 4th data is mutation which is binary
             legend.name   = c("mRNA.apoptosis","mRNA.ferroptosis","mRNA.necroptosis","mRNA.pyroptosis"),
             clust.res     = moic.res.list$COCA$clust.res, # cluster results
             clust.dend    = moic.res.list$COCA$clust.dend, # show dendrogram for samples
             color         = col.list,
             width         = 10, # width of each subheatmap
             height        = 5# height of each subheatmap
             )


surv.brca <- compSurv(moic.res         = cmoic.brca,
                      surv.info        = surv.info,
                      convt.time       = "y", # convert day unit to month
                      surv.median.line = "h", # draw horizontal line at median survival
                      #xyrs.est         = c(5,10), # estimate 5 and 10-year survival
                      fig.name         = "KAPLAN-MEIER CURVE OF CONSENSUSMOIC")
print(surv.brca)


clin.brca <- compClinvar(moic.res      = cmoic.brca,
                         var2comp      = surv.info, # data.frame needs to summarize (must has row names of samples)
                         strata        = "Subtype", # stratifying variable (e.g., Subtype in this example)
                         factorVars    = c("Metastasis_Stage","LymphNode_Stage","Stage","Tumor_Stage","Clark_level","Race","Sample.Type","Sex","Neoplasm_Status","fustat"), # features that are considered categorical variables
                         nonnormalVars = c("futime","Age"), # feature(s) that are considered using nonparametric test
                         exactVars     = c("Metastasis_Stage","LymphNode_Stage","Stage","Tumor_Stage","Clark_level","Race","Sample.Type","Sex","Neoplasm_Status","fustat"), # feature(s) that are considered using exact test
                         doWord        = TRUE, # generate .docx file in local path
                         tab.name      = "SUMMARIZATION OF CLINICAL FEATURES")


# extract PAM50, pathologic stage and age for sample annotation

mut.status<-read.csv("mutant.csv",header = T,check.names = F)
top20<-c('TTN', 'MUC16','BRAF','DNAH5','PCLO','LRP1B',"ADGRV1","CSMD1","RP1","MGAM",
         "DNAH7","ANK3","PKHD1L1","XIRP2","FAT4","FLG","DSCAM","HYDIN","USH2A","APOB")

mut.status<-mut.status[mut.status$sample%in%top20
                         ,]


rownames(mut.status)<-mut.status[,1];mut.status<-mut.status[,-1]

mut.status<-mut.status[,colnames(mut.status)%in%rownames(surv.info)]


annCol    <- surv.info[,c("Sample.Type","Stage","Clark_level","Age"), drop = FALSE]
annCol<-annCol[rownames(annCol)%in%colnames(mut.status) , ]
# generate corresponding colors for sample annotation
annColors <- list(age    = circlize::colorRamp2(breaks = c(min(annCol$Age),
                                                           median(annCol$Age),
                                                           max(annCol$Age)), 
                                                colors = c("#0000AA", "#555555", "#AAAA00")),
                  Sample.Type=c("Metastasis"="grey","Primary"="black"),
                  Stage  = c("Stage I" = "blue",
                             "Stage II"   = "red",
                             "Stage III"   = "yellow",
                             "Stage IV"   = "green",
                             "Stage 0"="pink",
                             "I/II NOS" = "black"),
                  Clark_level = c("I"    = "green",
                             "II"    = "blue",
                             "III"    = "red",
                             "IV"    = "yellow", 
                             "V"    = "black"))

p.brca<-cmoic.brca
p.brca$clust.res<-p.brca$clust.res[p.brca$clust.res$samID%in%colnames(mut.status),]


mut.brca <- compMut(moic.res     = p.brca,
                    mut.matrix   = mut.status, # binary somatic mutation matrix
                    doWord       = TRUE, # generate table in .docx format
                    doPlot       = TRUE, # draw OncoPrint
                    freq.cutoff  = 0.05, # keep those genes that mutated in at least 5% of samples
                    p.adj.cutoff = 0.05, # keep those genes with adjusted p value < 0.05 to draw OncoPrint
                    innerclust   = TRUE, # perform clustering within each subtype
                    annCol       = annCol, # same annotation for heatmap
                    annColors    = annColors, # same annotation color for heatmap
                    width        = 4.90, 
                    height       = 3.54,
                    fig.name     = "ONCOPRINT FOR SIGNIFICANT MUTATIONS",
                    tab.name     = "INDEPENDENT TEST BETWEEN SUBTYPE AND MUTATION")


tmb.brca <- compTMB(moic.res     = cmoic.brca,
                    maf          = maf,
                    rmDup        = TRUE, # remove duplicated variants per sample
                    rmFLAGS      = FALSE, # keep FLAGS mutations
                    exome.size   = 38, # estimated exome size
                    test.method  = "nonparametric", # statistical testing method
                    fig.name     = "DISTRIBUTION OF TMB AND TITV")


head(tmb.brca$TMB.dat)


# compare FGA, FGG, and FGL
fga.brca <- compFGA(moic.res     = cmoic.brca,
                    segment      = segment,
                    iscopynumber = FALSE, # this is a segmented copy number file
                    cnathreshold = 0.2, # threshold to determine CNA gain or loss
                    test.method  = "nonparametric", # statistical testing method
                    fig.name     = "BARPLOT OF FGA")


# customize the factor level for pstage
surv.info$Stage <- factor(surv.info$Clark_level, levels = c("TX","T1","T2","T3","T4"))

# agreement comparison (support up to 6 classifications include current subtype)
agree.brca <- compAgree(moic.res  = cmoic.brca,
                        subt2comp = surv.info[,c("Clark_level","Stage")],
                        doPlot    = TRUE,
                        box.width = 0.2,
                        fig.name  = "AGREEMENT OF CONSENSUSMOIC WITH PAM50 AND PSTAGE")
print(agree.brca)

fpkm<-as.data.frame(t(SKCM)) 
fpkm<-fpkm[,colnames(fpkm)%in%rownames(surv.info)]
runDEA(dea.method = "limma",
       expr       = fpkm, # normalized expression data
       moic.res   = cmoic.brca,
       prefix     = "TCGA-SKCM")


#run gene set enrichment analysis
MSIGDB.FILE <- system.file("extdata", "c5.bp.v7.1.symbols.xls", package = "MOVICS", mustWork = TRUE)

MSIGDB.hallmark <- system.file("extdata", "h.all.v7.4.symbols.gmt", package = "MOVICS", mustWork = TRUE)

gsea.up <- runGSEA(moic.res     = cmoic.brca,
                   dea.method   = "limma", # name of DEA method
                   prefix       = "TCGA-SKCM", # MUST be the same of argument in runDEA()
                   dat.path     = getwd(), # path of DEA files
                   res.path     = getwd(), # path to save GSEA files
                   msigdb.path  = MSIGDB.FILE, # MUST be the ABSOLUTE path of msigdb file
                   norm.expr    = fpkm, # use normalized expression to calculate enrichment score
                   dirct        = "up", # direction of dysregulation in pathway
                   p.cutoff     = 0.05, # p cutoff to identify significant pathways
                   p.adj.cutoff = 0.25, # padj cutoff to identify significant pathways
                   gsva.method  = "gsva", # method to calculate single sample enrichment score
                   norm.method  = "mean", # normalization method to calculate subtype-specific enrichment score
                   fig.name     = "UPREGULATED PATHWAY HEATMAP")

gsea.down <- runGSEA(moic.res     = cmoic.brca,
                   dea.method   = "limma", # name of DEA method
                   prefix       = "TCGA-SKCM", # MUST be the same of argument in runDEA()
                   dat.path     = getwd(), # path of DEA files
                   res.path     = getwd(), # path to save GSEA files
                   msigdb.path  = MSIGDB.FILE, # MUST be the ABSOLUTE path of msigdb file
                   norm.expr    = fpkm, # use normalized expression to calculate enrichment score
                   dirct        = "down", # direction of dysregulation in pathway
                   p.cutoff     = 0.05, # p cutoff to identify significant pathways
                   p.adj.cutoff = 0.25, # padj cutoff to identify significant pathways
                   gsva.method  = "gsva", # method to calculate single sample enrichment score
                   norm.method  = "mean", # normalization method to calculate subtype-specific enrichment score
                   fig.name     = "DownREGULATED PATHWAY HEATMAP")


hallmark.up <- runGSEA(moic.res     = cmoic.brca,
                   dea.method   = "limma", # name of DEA method
                   prefix       = "TCGA-SKCM", # MUST be the same of argument in runDEA()
                   dat.path     = getwd(), # path of DEA files
                   res.path     = getwd(), # path to save GSEA files
                   msigdb.path  = MSIGDB.hallmark, # MUST be the ABSOLUTE path of msigdb file
                   norm.expr    = fpkm, # use normalized expression to calculate enrichment score
                   dirct        = "up", # direction of dysregulation in pathway
                   p.cutoff     = 0.05, # p cutoff to identify significant pathways
                   p.adj.cutoff = 0.25, # padj cutoff to identify significant pathways
                   gsva.method  = "gsva", # method to calculate single sample enrichment score
                   norm.method  = "mean", # normalization method to calculate subtype-specific enrichment score
                   fig.name     = "UPREGULATED HALLMARK HEATMAP")

hallmark.down <- runGSEA(moic.res     = cmoic.brca,
                       dea.method   = "limma", # name of DEA method
                       prefix       = "TCGA-SKCM", # MUST be the same of argument in runDEA()
                       dat.path     = getwd(), # path of DEA files
                       res.path     = getwd(), # path to save GSEA files
                       msigdb.path  = MSIGDB.hallmark, # MUST be the ABSOLUTE path of msigdb file
                       norm.expr    = fpkm, # use normalized expression to calculate enrichment score
                       dirct        = "down", # direction of dysregulation in pathway
                       p.cutoff     = 0.05, # p cutoff to identify significant pathways
                       p.adj.cutoff = 0.25, # padj cutoff to identify significant pathways
                       gsva.method  = "gsva", # method to calculate single sample enrichment score
                       norm.method  = "mean", # normalization method to calculate subtype-specific enrichment score
                       fig.name     = "DownREGULATED HALLMARK HEATMAP")


#run gene set variation analysis

GSET.FILE <-
  system.file("extdata", "gene sets of interest.gmt", package = "MOVICS", mustWork = TRUE)

gsva.res <-
  runGSVA(moic.res      = cmoic.brca,
          norm.expr     = fpkm,
          gset.gmt.path = GSET.FILE, # ABSOLUTE path of gene set file
          gsva.method   = "gsva", # method to calculate single sample enrichment score
          annCol        = annCol,
          annColors     = annColors,
          fig.path      = getwd(),
          fig.name      = "GENE SETS OF INTEREST HEATMAP",
          height        = 5,
          width         = 8)
