# Supplementary material for: Crosstalk of four kinds of cell deaths defines subtypes of cutaneous melanoma for precise immunotherapy and chemotherapy
Source: Front Immunol. 2022 Nov 30;13:998454. doi: 10.3389/fimmu.2022.998454 (PMC9747944; doi:10.3389/fimmu.2022.998454)
Supplement: Supplementary file 6 [file DataSheet_4.zip › Raw data/script/2.1respond.R]

table(cmoic.brca$clust.res$clust) 
write.csv(cmoic.brca$clust.res,"cluster.csv")


#response rate

library(readxl)
library(ggplot2)
library(dplyr)


act<-read.csv("cluster.csv",header = T)

act
dt1 <- act %>% 
  count(clust,respones) %>% 
  group_by(clust) %>% 
  mutate(all = sum(n),
         percentage = round(n/all*100,2),
         labels = paste0(percentage,'%')) 
dt1$respones


ggplot(dt1, aes(clust,  percentage, fill = respones)) +
  geom_col(position = "stack", width = 0.8)+
  
  scale_fill_manual( values=c("#008ECB", "#D14039","blue","pink","grey")
  ) + 
  geom_text(aes(x=clust,
                label=labels),
            position = position_stack(vjust = 0.5),size = 4,
            color='black') 

print(fisher.test(table(act$respones,act$clust))) 


##CS3_response
act<-act[!act$Cluster=="Other",]

dt1 <- act %>% 
  count(Cluster,respones) %>% 
  group_by(Cluster) %>% 
  mutate(all = sum(n),
         percentage = round(n/all*100,2),
         labels = paste0(percentage,'%')) 
dt1$respones


ggplot(dt1, aes(Cluster,  percentage, fill = respones)) +
  geom_col(position = "stack", width = 0.8)+
  
  scale_fill_manual( values=c("#008ECB", "#D14039","blue","pink","grey")
  ) + 
  geom_text(aes(x=Cluster,
                label=labels),
            position = position_stack(vjust = 0.5),size = 4,
            color='black') 

print(fisher.test(table(act$respones,act$Cluster))) 
