# Supplementary material for: Crosstalk of four kinds of cell deaths defines subtypes of cutaneous melanoma for precise immunotherapy and chemotherapy
Source: Front Immunol. 2022 Nov 30;13:998454. doi: 10.3389/fimmu.2022.998454 (PMC9747944; doi:10.3389/fimmu.2022.998454)
Supplement: Supplementary file 6 [file DataSheet_4.zip › Raw data/script/2.2tSNE.R]

library(tidyverse)
library(RColorBrewer)
library(pheatmap)
library(survival)
library(survminer)
library(Rtsne)
library(ggplot2)
library(ggsci)
anncol <- data.frame(Cluster = paste0("CS",
                                      cmoic.brca$clust.res$clust),
                     row.names = cmoic.brca$clust.res$samID)
head(anncol)

mycol <- brewer.pal(5, "Set3")
anncolors <- list(Cluster = c("CS1" = mycol[1],
                              "CS2" = mycol[2],
                              "CS3" = mycol[3],
                              "CS4" = mycol[4],
                              "CS5" = mycol[5])
                              )

# 我们还可以对分型结果进行PCA分析和tSNE分析，PCA分析我们前面的推文已经讲过很多了，这里我们采用tSNE分析

geneExp<-rbind(rbind(rbind(apoptosis,ferroptosis),necroptosis),pyroptosis)

tSNE_res <- Rtsne(t(geneExp), 
                  dims=2, 
                  perplexity=10, 
                  verbose=F, 
                  max_iter=500,
                  check_duplicates=F)
tsne <- data.frame(tSNE1 = tSNE_res[["Y"]][,1], 
                   tSNE2 = tSNE_res[["Y"]][,2],
                   cluster = anncol$Cluster)

ggplot(tsne,
       aes(x = tSNE1,
           y = tSNE2,
           color = cluster)) +
  geom_point(size = 4.5,
             alpha = 0.5)+
  scale_color_npg()  +
  theme_classic() +
  stat_ellipse(level = 0.85, show.legend = F) + 
  theme(legend.position = "top") 
ggsave(filename = "tSNE.pdf")
