# Supplementary material for: Crosstalk of four kinds of cell deaths defines subtypes of cutaneous melanoma for precise immunotherapy and chemotherapy
Source: Front Immunol. 2022 Nov 30;13:998454. doi: 10.3389/fimmu.2022.998454 (PMC9747944; doi:10.3389/fimmu.2022.998454)
Supplement: Supplementary file 6 [file DataSheet_4.zip › Raw data/script/2.predict.R]

annCol    <- surv.info[,c("Sample.Type","Stage","Clark_level","Age"), drop = FALSE]

annColors <- list(age    = circlize::colorRamp2(breaks = c(min(annCol$Age),
                                                           median(annCol$Age),
                                                           max(annCol$Age)), 
                                                colors = c("#0000AA", "#555555", "#AAAA00")),
                  Sample.Type=c("Metastasis"="grey","Primary"="black"),
                  Stage  = c("Stage I" = "blue",
                             "Stage II"   = "red",
                             "Stage III"   = "yellow",
                             "Stage IV"   = "green",
                             "Stage 0"="pink",
                             "I/II NOS" = "black",
                             "NA"="lightblack"  ),
                  
                  Clark_level = c("I"    = "green",
                                  "II"    = "blue",
                                  "III"    = "red",
                                  "IV"    = "yellow", 
                                  "V"    = "black",
                                  "NA"="black"))


marker.up <- runMarker(moic.res      = cmoic.brca,
                       dea.method    = "limma", # name of DEA method
                       prefix        = "TCGA-SKCM", # MUST be the same of argument in runDEA()
                       dat.path      = getwd(), # path of DEA files
                       res.path      = getwd(), # path to save marker files
                       p.cutoff      = 0.05, # p cutoff to identify significant DEGs
                       p.adj.cutoff  = 0.05, # padj cutoff to identify significant DEGs
                       dirct         = "up", # direction of dysregulation in expression
                       n.marker      = 100, # number of biomarkers for each subtype
                       doplot        = TRUE, # generate diagonal heatmap
                       norm.expr     = fpkm, # use normalized expression as heatmap input
                       annCol        = annCol, # sample annotation in heatmap
                     #  annColors     = annColors, # colors for sample annotation
                       show_rownames = FALSE, # show no rownames (biomarker name)
                       fig.name      = "UPREGULATED BIOMARKER HEATMAP")


mRNA.expr<-read.csv("data.csv",header = T,row.names = 1)


clin.GEO<-read.csv('pheno.csv',header = T,row.names = 1)
#clin.GEO$futime<-clin.GEO$futime/30
brca.yau<-list("mRNA.expr"=mRNA.expr, 
               "clin.GEO"=clin.GEO)
# run NTP in Yau cohort by using up-regulated biomarkers
yau.ntp.pred <- runNTP(expr       = brca.yau$mRNA.expr,
                       templates  = marker.up$templates, # the template has been already prepared in runMarker()
                       scaleFlag  = TRUE, # scale input data (by default)
                       centerFlag = TRUE, # center input data (by default)
                       doPlot     = TRUE, # to generate heatmap
                       fig.name   = "NTP HEATMAP FOR YAU") 


head(yau.ntp.pred$ntp.res)
# compare survival outcome in Yau cohort
surv.yau <- compSurv(moic.res         = yau.ntp.pred,
                     surv.info        = brca.yau$clin.GEO,
                     convt.time       = "y", # switch to month
                     surv.median.line = "hv", # switch to both
                     xyrs.est         = c(5,15),
                     fig.name         = "KAPLAN-MEIER CURVE OF NTP FOR YAU") 


tcga.ntp.pred <- runNTP(expr      = fpkm,
                        templates = marker.up$templates,
                        doPlot    = FALSE) 

tmp       <- fpkm # get expression data with 500 features
elite.tmp <- getElites(dat       = tmp,
                       method    = "sd",
                       elite.num = 18000, # this time only top 100 features with high sd values are kept
                       elite.pct = 0.1)


tcga.pam.pred <- runPAM(train.expr  = elite.tmp$elite.dat,
                        moic.res    = cmoic.brca,
                        test.expr   = elite.tmp$elite.dat)

yau.pam.pred <- runPAM(train.expr  = elite.tmp$elite.dat,
                       moic.res    = cmoic.brca,
                       test.expr   = brca.yau$mRNA.expr)
print(yau.pam.pred$IGP)
print(yau.pam.pred$IGP)

runKappa(subt1     = cmoic.brca$clust.res$clust,
         subt2     = tcga.ntp.pred$clust.res$clust,
         subt1.lab = "CMOIC",
         subt2.lab = "NTP",
         fig.name  = "CONSISTENCY HEATMAP FOR TCGA between CMOIC and NTP")


runKappa(subt1     = cmoic.brca$clust.res$clust,
         subt2     = tcga.pam.pred$clust.res$clust,
         subt1.lab = "CMOIC",
         subt2.lab = "PAM",
         fig.name  = "CONSISTENCY HEATMAP FOR TCGA between CMOIC and PAM")


runKappa(subt1     = yau.ntp.pred$clust.res$clust,
         subt2     = yau.pam.pred$clust.res$clust,
         subt1.lab = "NTP",
         subt2.lab = "PAM",
         fig.name  = "CONSISTENCY HEATMAP FOR YAU")
