# Supplementary material for: Crosstalk of four kinds of cell deaths defines subtypes of cutaneous melanoma for precise immunotherapy and chemotherapy
Source: Front Immunol. 2022 Nov 30;13:998454. doi: 10.3389/fimmu.2022.998454 (PMC9747944; doi:10.3389/fimmu.2022.998454)
Supplement: Supplementary file 6 [file DataSheet_4.zip › Raw data/script/3.molocle.R]

###Molocle
Cluster_res<-as.data.frame(cmoic.brca$clust.res)
surv.info$samID<-row.names(surv.info)
Cluster_res<-merge(Cluster_res,surv.info[,c(1:2,13)],by="samID")

Cluster_res$clust<- paste0("CS",Cluster_res$clust)

sub<-Cluster_res[,1:2]
colnames(sub)[1]<-"Sample"
rownames(sub)<-sub$Sample

expr<-geneExp
#colnames(expr)<- str_sub(colnames(expr), 1, 12)

surdata<-Cluster_res[,c(1,3,4)]
colnames(surdata)=c("Sample","OS.time","OS")
expr<-expr[,colnames(expr)%in%surdata$Sample]
expr<-expr[,!duplicated(colnames(expr))]

library(monocle)
library(DDRTree)
library(ggsci)
gene_annotation <- data.frame(geneID=rownames(expr),
                              gene_short_name=rownames(expr),
                              row.names = rownames(expr))

if ( ! identical(colnames(expr), sub$Sample)){
  data.frame(x=colnames(expr)[1:10],
             y=sub$Sample[1:10])
} else {
  cat("run successfully")
}
if (all(sub$Sample%in%colnames(expr))){
  expr <- expr[,match(sub$Sample,colnames(expr))]
} else{
  warning("unequal row number")
}


## 构建newCellDataSet
#expr <- 2^expr-1 
## 将log2 (FPKM+1) 转化为FPKM，这是为了使用作者推荐的方法DDTress
pd <- new("AnnotatedDataFrame", data=as.data.frame(sub))
fd <- new("AnnotatedDataFrame", data=as.data.frame(gene_annotation))

CDS <- newCellDataSet(as.matrix(expr), 
                      phenoData = pd,
                      featureData = fd,
                      expressionFamily = tobit())


## 保留亚型间最显著变异的前500个基因
CDS <- detectGenes(cds = CDS, min_expr = 0.1)
expressed_genes <- row.names(subset(fData(CDS),num_cells_expressed >= 0.1))

clustering_DEG_genes <- differentialGeneTest(CDS[expressed_genes,],fullModelFormulaStr = '~clust',cores=1)
clustering_DEG_genes <-na.omit(clustering_DEG_genes )
ordering_genes <- row.names(clustering_DEG_genes)[order(clustering_DEG_genes$qval)][1:500]

CDS <- setOrderingFilter(CDS, ordering_genes = ordering_genes)
CDS <- reduceDimension(CDS, max_components = 4, method="DDRTress")
CDS <- orderCells(CDS)


plot_cell_trajectory(CDS, color_by = "State", cell_size = 2)


plot_cell_trajectory(CDS, color_by = "clust", cell_size = 2,
                     show_backbone = T,show_branch_points = F)


## C2的亚组
CDS1 <- CDS
CDS1$clust[CDS1$clust %in% c('CS1','CS2','CS4','CS5')] <- 'Other'
CDS1$clust[CDS1$clust=='CS3' & CDS1$State %in% c(10:15)]<- '1A'
CDS1$clust[CDS1$clust=='CS3' & CDS1$State %in% c(1:9,16:17)] <- '1B'
table(CDS1$clust)

pp <- plot_cell_trajectory(CDS1, color_by = "clust", cell_size = 2,
                           show_backbone = T,show_branch_points = F)+
  scale_colour_manual(values=c(pal_nejm()(2),'grey60'))+
  theme(axis.title = element_text(size=14),
        axis.text = element_text(size=11),
        legend.title = element_text(size=13),
        legend.text = element_text(size=13))
pp


## C1亚组的生存曲线
tmp <- pp$data[,c(1,6)]
tmp <- merge(surdata,tmp,by=1)
tmp$OS.time<-tmp$OS.time/365
#tmp<-tmp[!tmp$clust=="Other",]
write.csv(tmp,"tmp.csv")

library(survival)
library(survminer)
fit <- survfit(Surv(OS.time,OS) ~ clust,data = tmp)
mytheme <- theme_survminer(font.legend = c(14,"plain", "black"),
                           font.x = c(14,"plain", "black"),
                           font.y = c(14,"plain", "black"))
ggsurvplot(fit,
           palette= c(pal_nejm()(2),'grey60'),
           conf.int=FALSE,size=1.3,
           pval=T,pval.method = T,
           legend.labs=c("1A","1B","Other"), 
           legend.title="CS3",
           xlab="Time (years)",
           ylab='Overall survival',
           risk.table=TRUE,
           break.time.by = 2,
           risk.table.title="Number at risk",
           risk.table.height=.3,
           risk.table.y.text = FALSE,
           ggtheme = mytheme)
#A_B boxplot

sign<-  c("CD_8_T_effector" ,"DDR" ,"APM" ,"Immune_Checkpoint","TMEscore_CIR","IFNG_signature_Ayers_et_al","MHC_Class_I","MHC_Class_II","ICB_resistance_Peng_et_al" ,"T_cell_exhaustion_Peng_et_al" )     

sig_tme$ID<-substring(sig_tme$ID,1,15)

CS3_sign<-tmp
colnames(CS3_sign)<-"ID" 

CS3_sign<-merge(sig_tme[, c("ID", sign)],CS3_sign,by="ID")
CS3_sign<-CS3_sign[,-c(12:13)]
colnames(CS3_sign)[12]<-"clust"
CS3_sign<-CS3_sign[!CS3_sign$clust=="Other",]

rownames(CS3_sign)<-CS3_sign$ID
CS3_sign<-CS3_sign[,-1]


###draw_boxplot

library(ggplot2)
library(ggpubr)

plotList <-Ptype<-Boxdat<- list()

for (var in colnames(CS3_sign)) {
  
  Ptype[[var]]<-CS3_sign[,var]
  Boxdat[[var]] <- data.frame("est"=Ptype[[var]],
                              "clust"=CS3_sign$clust,
                              row.names = names(Ptype[[var]])) 
  
  
  plotList[[var]] <-  ggplot(Boxdat[[var]], aes(clust, est, fill=clust)) +
    geom_boxplot(outlier.shape = NA) +
    geom_point(shape = 21, size=2,
               position = position_jitterdodge(),
               aes(color=clust), alpha = 0.6) +
    scale_fill_manual(values = c("#BC3C29FF","#0072B5FF")) +
    scale_color_manual(values = c("#BC3C29FF","#0072B5FF")) +
    xlab(NULL) + ylab(paste0(var)) +
    theme_bw() +
    theme(axis.text.x = element_blank(),
          axis.text.y = element_text(size = 10, color = "black"),
          axis.ticks.x = element_blank(),
          panel.background = element_blank(),
          panel.grid = element_blank(),
          legend.position = "right",
          legend.title = element_blank())  +
    stat_compare_means(method = "wilcox.test", label.y = 0.98)
  
  
}

plotList[- 11]
#保存输出的图片
nrow <- 5#ceiling(sqrt(corPlotNum))
ncol <- 2#ceiling(corPlotNum/nrow)

ggarrange(plotlist=plotList[- 11],nrow=nrow,ncol=ncol)
