# Supplementary material for: Crosstalk of four kinds of cell deaths defines subtypes of cutaneous melanoma for precise immunotherapy and chemotherapy
Source: Front Immunol. 2022 Nov 30;13:998454. doi: 10.3389/fimmu.2022.998454 (PMC9747944; doi:10.3389/fimmu.2022.998454)
Supplement: Supplementary file 6 [file DataSheet_4.zip › Raw data/script/4.1cell_death_estimation.R]

library(GSVA)
library(ggplot2)
Sys.setenv(LANGUAGE = "en") #显示英文报错信息
options(stringsAsFactors = FALSE) #禁止chr转成factor

gs<-list("apoptosis"=four$apoptosis, 
         "ferroptosis"=four$ferroptosis, 
         "necroptosis"=four$necroptosis, 
         "pyroptosis"=four$pyroptosis)

gsym.expr<-SKCM[rownames(SKCM)%in%rownames(surv.info),]

gsva_es <- gsva(as.matrix(t(gsym.expr)), gs)

gsva_es <-as.data.frame(t(gsva_es ))
for (x in 1:4) {gsva_es[,x] <- gsva_es[,x] - min(gsva_es[,x])
gsva_es[,x] <- gsva_es[,x] / max(gsva_es[,x])

}

library(tibble)
library(ggplot2)
library(cowplot)
library(RColorBrewer)
library(ComplexHeatmap)

gsva_es$samID<-rownames(gsva_es)

gsva_es<-gsva_es[gsva_es$samID%in%Cluster_res$samID,]
gsva_es<-merge( gsva_es,Cluster_res,by="samID")
input<-gsva_es[order(gsva_es$clust,decreasing = F),]
input$index <- 1:nrow(input)
# 画图
darkred   <- "#F2042C"
blue      <- "#0A0745"
lightgrey <- "#59585A"
# 自定义主题
My_Theme1 <- theme_bw() + 
  theme(panel.grid =element_blank()) + 
  theme(panel.border = element_rect(size = 1)) + 
  theme(legend.position="none") +
  theme(axis.title.x=element_blank(),
        axis.title.y=element_text(size = 12,angle = 90),
        axis.text.x = element_blank(),
        axis.ticks.x = element_blank()
  )+
  theme(plot.margin = margin(0,0.1,0,0.1, "cm"))

My_Theme2 = theme_minimal()+
  theme(legend.position="none") +
  theme(axis.title.x=element_blank(),
        axis.title.y=element_text(size = 12,angle = 0),
        axis.text = element_blank(),
        axis.ticks = element_blank())+
  theme (panel.grid.major = element_blank(), panel.grid.minor = element_blank())+
  theme(plot.margin = margin(0,0.1,0,0.1, "cm"))

p1 <- ggplot(input, aes(index, apoptosis))+
  geom_bar(stat="identity",col = lightgrey)+
  My_Theme1 +
  labs(y = "apoptosis") +
  scale_x_continuous(expand = c(0,0)) #不留空

p2 <- ggplot(input, aes(index, ferroptosis))+
  geom_bar(stat="identity",col = lightgrey)+
  My_Theme1 +
  labs(y = "ferroptosis") +
  scale_x_continuous(expand = c(0,0)) #不留空


p3 <- ggplot(input, aes(index, necroptosis))+
  geom_bar(stat="identity",col = lightgrey)+
  My_Theme1 +
  labs(y = "necroptosis") +
  scale_x_continuous(expand = c(0,0)) #不留空

p4 <- ggplot(input, aes(index, pyroptosis))+
  geom_bar(stat="identity",col = lightgrey)+
  My_Theme1 +
  labs(y = "pyroptosis") +
  scale_x_continuous(expand = c(0,0)) #不留空


p6 <- ggplot(input,aes(index,1))+
  geom_tile(aes(fill = clust))+
  My_Theme2+
  labs(y = "clust")+
  scale_fill_manual(values = c("#7ED2A0","#F75258","#FFC140","#A4C5DC","#FF98BD")) +
  scale_x_continuous(expand = c(0,0)) #不留空


legend_a <- get_legend(p6+theme(legend.position = "bottom"))

p <- plot_grid(p1,p2,p3,p4,p6,
               align = "v",axis = "l",
               ncol = 1, rel_heights = c(3,3,3,3,3,1),
               legend_a)
p

library(ggpubr)
# 将通过显著性检验的药物绘制箱型图
P1 <- ggplot(input, aes(clust, apoptosis, fill=clust)) +
  geom_boxplot(outlier.shape = NA) +
  geom_point(shape = 21, size=2,
             position = position_jitterdodge(),
             aes(color=clust), alpha = 0.6) +
  scale_fill_manual(values = c("#7ED2A0","#F75258","#FFC140","#A4C5DC","#FF98BD")) +
  scale_color_manual(values = c("#7ED2A0","#F75258","#FFC140","#A4C5DC","#FF98BD")) +
  xlab(NULL) + ylab(paste0("apoptosis")) +
  theme_bw() +
  theme(axis.text.x = element_blank(),
        axis.text.y = element_text(size = 10, color = "black"),
        axis.ticks.x = element_blank(),
        panel.background = element_blank(),
        panel.grid = element_blank(),
        legend.position = "right",
        legend.title = element_blank()) +
  stat_compare_means(method = "kruskal.test", 
                     label.y = 0.98)

P2 <- ggplot(input, aes(clust, ferroptosis, fill=clust)) +
  geom_boxplot(outlier.shape = NA) +
  geom_point(shape = 21, size=2,
             position = position_jitterdodge(),
             aes(color=clust), alpha = 0.6) +
  scale_fill_manual(values = c("#7ED2A0","#F75258","#FFC140","#A4C5DC","#FF98BD")) +
  scale_color_manual(values = c("#7ED2A0","#F75258","#FFC140","#A4C5DC","#FF98BD")) +
  xlab(NULL) + ylab(paste0("ferroptosis")) +
  theme_bw() +
  theme(axis.text.x = element_blank(),
        axis.text.y = element_text(size = 10, color = "black"),
        axis.ticks.x = element_blank(),
        panel.background = element_blank(),
        panel.grid = element_blank(),
        legend.position = "right",
        legend.title = element_blank()) +
  stat_compare_means(method = "kruskal.test", 
                     label.y = 0.98)

P3 <- ggplot(input, aes(clust, necroptosis, fill=clust)) +
  geom_boxplot(outlier.shape = NA) +
  geom_point(shape = 21, size=2,
             position = position_jitterdodge(),
             aes(color=clust), alpha = 0.6) +
  scale_fill_manual(values = c("#7ED2A0","#F75258","#FFC140","#A4C5DC","#FF98BD")) +
  scale_color_manual(values = c("#7ED2A0","#F75258","#FFC140","#A4C5DC","#FF98BD")) +
  xlab(NULL) + ylab(paste0("necroptosis")) +
  theme_bw() +
  theme(axis.text.x = element_blank(),
        axis.text.y = element_text(size = 10, color = "black"),
        axis.ticks.x = element_blank(),
        panel.background = element_blank(),
        panel.grid = element_blank(),
        legend.position = "right",
        legend.title = element_blank()) +
  stat_compare_means(method = "kruskal.test", 
                     label.y = 0.98)

P4 <- ggplot(input, aes(clust, pyroptosis, fill=clust)) +
  geom_boxplot(outlier.shape = NA) +
  geom_point(shape = 21, size=2,
             position = position_jitterdodge(),
             aes(color=clust), alpha = 0.6) +
  scale_fill_manual(values = c("#7ED2A0","#F75258","#FFC140","#A4C5DC","#FF98BD")) +
  scale_color_manual(values = c("#7ED2A0","#F75258","#FFC140","#A4C5DC","#FF98BD")) +
  xlab(NULL) + ylab(paste0("pyroptosis")) +
  theme_bw() +
  theme(axis.text.x = element_blank(),
        axis.text.y = element_text(size = 10, color = "black"),
        axis.ticks.x = element_blank(),
        panel.background = element_blank(),
        panel.grid = element_blank(),
        legend.position = "right",
        legend.title = element_blank()) +
  stat_compare_means(method = "kruskal.test", 
                     label.y = 0.98)


P <- plot_grid(P1,P2,P3,P4,
               align = "v",axis = "l",
               ncol = 1, rel_heights = c(3,3,3,3,3))

plot_grid(p,P,align = "v",axis = "l",
          ncol = 2,rel_widths = c(2,1))
