# Supplementary material for: Crosstalk of four kinds of cell deaths defines subtypes of cutaneous melanoma for precise immunotherapy and chemotherapy
Source: Front Immunol. 2022 Nov 30;13:998454. doi: 10.3389/fimmu.2022.998454 (PMC9747944; doi:10.3389/fimmu.2022.998454)
Supplement: Supplementary file 6 [file DataSheet_4.zip › Raw data/script/5.CCLE_drug.R]

library(pheatmap)
library(data.table)
library(ConsensusClusterPlus)
library(ComplexHeatmap)
library(lolR)
library(impute)
library(ggplot2)
library(ggpubr)
Sys.setenv(LANGUAGE = "en") #显示英文报错信息
options(stringsAsFactors = FALSE) #禁止chr转成factor

standarize.fun <- function(indata=NULL, halfwidth=NULL, centerFlag=T, scaleFlag=T) {
  outdata=t(scale(t(indata), center=centerFlag, scale=scaleFlag))
  if (!is.null(halfwidth)) {
    outdata[outdata>halfwidth]=halfwidth
    outdata[outdata<(-halfwidth)]= -halfwidth
  }
  return(outdata)
}


red <- "#E53837"
blue <- "#6AADF0"
yellow <- "#F7A400"
heatmap.BLYW <- c("#3F047D","white","#B05900")


ccle.anno <- read.delim("Cell_lines_annotations_20181226.txt",sep = "\t",row.names = 1,check.names = F,stringsAsFactors = F,header = T)
ccle.anno <- ccle.anno[which(ccle.anno$tcga_code == "SKCM" ),] # 选取SKCM

## 读取细胞系药敏并匹配DepmapID
gdsc <- fread("sanger-dose-response.csv",check.names = F,stringsAsFactors = F,header = T,data.table = F)
gdsc <- gdsc[,c("ARXSPAN_ID","DRUG_NAME","AUC_PUBLISHED")] # 提取细胞系的DepmapID（细胞系编号），药物名以及对应AUC值
gdsc.auc <- reshape(gdsc, idvar = "ARXSPAN_ID", timevar = "DRUG_NAME", direction = "wide") # 将long型数据转换为wide型数据
rownames(gdsc.auc) <- gdsc.auc$ARXSPAN_ID; gdsc.auc <- gdsc.auc[,-1]
colnames(gdsc.auc) <- gsub("AUC_PUBLISHED.","",colnames(gdsc.auc),fixed = T) # 生成行为细胞系，列为药物，入值为AUC的矩阵

comdep <- intersect(rownames(gdsc.auc),ccle.anno$depMapID) # 取出有药敏并且为LUAD的细胞系
gdsc.auc <- gdsc.auc[comdep,]
rmdrug <- colnames(gdsc.auc)[apply(gdsc.auc,2, function(x) {sum(is.na(x)) > 0.10 * length(comdep)})] # 获得要去除的药物（去除药敏在大于10%的样本中药物（原文是25%））
gdsc.auc <- gdsc.auc[,setdiff(colnames(gdsc.auc),rmdrug)]  # 去掉这些药物
gdsc.auc <- as.data.frame(t(gdsc.auc)) # 对剩余空值进行KNN填补

index <- match(colnames(gdsc.auc),ccle.anno$depMapID) # 将DepmapID和细胞系名称匹配
colnames(gdsc.auc) <- rownames(ccle.anno)[index] # 替换DepmapID

## 读取细胞系表达谱
ccle.expr <- fread("CCLE_RNAseq_rsem_genes_tpm_20180929.txt.gz",sep = "\t",check.names = F,stringsAsFactors = F,header = T,data.table = F)
rownames(ccle.expr) <- ccle.expr$gene_id
ccle.expr <- ccle.expr[,-c(1:2)]; rownames(ccle.expr) <- sapply(strsplit(rownames(ccle.expr),".",fixed = T),"[",1) # ENSEMBL ID的匹配
Ginfo2 <-  read.delim("gencode.v22.annotation.gene.probeMap",sep = "\t",row.names = 1,check.names = F,stringsAsFactors = F,header = T)
rownames(Ginfo2) <- sapply(strsplit(rownames(Ginfo2),".",fixed = T), "[",1)
comgene <- intersect(rownames(ccle.expr),rownames(Ginfo2))
ccle.expr <- ccle.expr[comgene,]
Ginfo2 <- Ginfo2[comgene,]
ccle.expr$gene <- Ginfo2$gene
ccle.expr <- ccle.expr[!duplicated(ccle.expr$gene),]; rownames(ccle.expr) <- ccle.expr$gene; ccle.expr <- ccle.expr[,setdiff(colnames(ccle.expr),"gene")] # 去重

## 筛选同时具有药敏和表达的SKCM细胞系
comccle <- intersect(intersect(rownames(ccle.anno),colnames(ccle.expr)),colnames(gdsc.auc)) # 筛选同时具有表达和药敏的LUAD细胞系
#comgene <- intersect(genes,rownames(ccle.expr))
ccle.expr <- log2(ccle.expr[colnames(SKCM),comccle] + 1) # 表达谱取对数
ccle.anno <- ccle.anno[comccle,]


CCLE.pam.pred <- runPAM(train.expr  = elite.tmp$elite.dat,
                       moic.res    = cmoic.brca,
                       test.expr   = ccle.expr)


# 在细胞系应用classifier
ccle.group <- paste0("CS",CCLE.pam.pred$clust.res$clust); names(ccle.group) <- colnames(ccle.expr) 
ccle.group <- sort(ccle.group) # 将预测的亚型排序
```


pdata<-ccle.expr[rownames(ccle.expr)%in%genes,]

pdata <- pdata[apply(pdata, 1, function(x) sd(x)!=0),]


plot_data  <- list("apoptosis"=pdata[rownames(pdata)%in%four$apoptosis,], 
                 "ferroptosis"=pdata[rownames(pdata)%in%four$ferroptosis,], 
                 "necroptosis"=pdata[rownames(pdata)%in%four$necroptosis,], 
                 "pyroptosis"=pdata[rownames(pdata)%in%four$pyroptosis,])


plot_data <- getStdiz(data       =plot_data,
                     halfwidth  = c(2,2,2,2), # no truncation for mutation
                     centerFlag = c(T,T,T,T), # no center for mutation
                     scaleFlag  = c(T,T,T,T))


annCol.ccle <- data.frame(Cluster = as.character(ccle.group), # 构建细胞系的样本注释
                          row.names = names(ccle.group),
                          stringsAsFactors = F)


getMoHeatmap(data          = plot_data,
             row.title     = c("apoptosis","ferroptosis","necroptosis","pyroptosis"),
             is.binary     = c(F,F,F,F), # the 4th data is mutation which is binary
             legend.name   = c("mRNA.apoptosis","mRNA.ferroptosis","mRNA.necroptosis","mRNA.pyroptosis"),
             clust.res     = CCLE.pam.pred$clust.res, # cluster results
             clust.dend    = NULL, # show dendrogram for samples
             color         = col.list,
             width         = 10, # width of each subheatmap
             height        = 5, # height of each subheatmap
             fig.name      = "CCLE HEATMAP")


gdsc.auc<-gdsc.auc[,colnames(gdsc.auc)%in% colnames(pdata)]
gdsc.auc<-as.data.frame(t(impute.knn(t(gdsc.auc))$data)) 
outTab <- NULL
for(drug in rownames(gdsc.auc)) {
  tmp <- data.frame(auc = as.numeric(gdsc.auc[drug,names(ccle.group)]),
                    group = as.character(ccle.group))
  avg <- with(tmp, tapply(auc, group, mean)) # 得到各亚型的AUC均值
  kt <- kruskal.test(auc~group, data = tmp) # kruskal检验
  outTab <- rbind.data.frame(outTab,
                             data.frame(drug = drug,
                                        avg1 = avg[1],
                                        avg2 = avg[2],
                                        avg3 = avg[3],
                                        avg4 = avg[4],
                                        avg5 = avg[5],
                                        pvalue = kt$p.value,
                                        stringsAsFactors = F),
                             stringsAsFactors = F)
 
  if(kt$p.value < 0.05) {
    message(drug," pass statistical significance...")
    
    # 将通过显著性检验的药物绘制箱型图
    p <- ggplot(tmp, aes(group, auc, fill=group)) +
      geom_boxplot(outlier.shape = NA) +
      geom_point(shape = 21, size=2,
                 position = position_jitterdodge(),
                 aes(color=group), alpha = 0.6) +
      scale_fill_manual(values = c("#7ED2A0","#F75258","#FFC140","#A4C5DC","#FF98BD")) +
      scale_color_manual(values =c("#7ED2A0","#F75258","#FFC140","#A4C5DC","#FF98BD")) +
      xlab(NULL) + ylab(paste0("AUC of ", drug)) +
      theme_bw() +
      theme(axis.text.x = element_blank(),
            axis.text.y = element_text(size = 10, color = "black"),
            axis.ticks.x = element_blank(),
            panel.background = element_blank(),
            panel.grid = element_blank(),
            legend.position = "right",
            legend.title = element_blank()) +
      stat_compare_means(method = "kruskal.test", 
                         label.y = 0.98) # 根据自己的数据调整文字所在的位置，或者用AI等矢量图软件打开PDF文件，调整文字位置
    ggsave(filename = paste0("boxplot of estimated auc in ",drug,".pdf"), path = "drug",
           width = 4,height = 3.5)
  } 
  
}
drugs <- outTab[outTab$pvalue < 0.05, "drug"]
