# Supplementary material for: Crosstalk of four kinds of cell deaths defines subtypes of cutaneous melanoma for precise immunotherapy and chemotherapy
Source: Front Immunol. 2022 Nov 30;13:998454. doi: 10.3389/fimmu.2022.998454 (PMC9747944; doi:10.3389/fimmu.2022.998454)
Supplement: Supplementary file 6 [file DataSheet_4.zip › Raw data/script/6. IOBR.R]

library(IOBR)
library(EPIC)
library(estimate) 
library(tidyverse)
library(tidyHeatmap)
library(maftools)
library(ggpubr)
library(ggplot2)


library(UCSCXenaTools)
##下载TCGA胃癌RNA-seq数据
eset_stad<-XenaGenerate(subset = XenaCohorts =="GDC TCGA Melanoma (SKCM)") %>% 
  XenaFilter(filterDatasets    = "TCGA-SKCM.htseq_counts.tsv") %>% 
  XenaQuery() %>%
  XenaDownload() %>% 
  XenaPrepare()
##展示
eset_stad[1:5,1:5]

#转换成TPM矩阵：
eset_stad$Ensembl_ID<-substring(eset_stad$Ensembl_ID, 1, 15)
eset_stad<-column_to_rownames(eset_stad, var = "Ensembl_ID")
# 去标准化
eset_stad<-(2^eset_stad)-1
eset_stad<-count2tpm(countMat = eset_stad, idType = "Ensembl", org="hsa")

eset_stad<-log(eset_stad+1)
##CIBERSORT

cibersort<-deconvo_tme(eset = eset_stad, method = "cibersort", arrays = FALSE, perm = 200 )

sig_res<-calculate_sig_score(pdata           = NULL,
                             eset            = eset_stad,
                             signature       = signature_collection,
                             method          = "zscore",
                             mini_gene_count = 2)

sig_res$ID<-substring(sig_res$ID, 1, 15)

sig_res<-sig_res[,!colnames(sig_res)%in%"Ferroptosis"]

pdata_group<-Cluster_res
colnames(pdata_group)[1]<-"ID"
##肿瘤特征tumor_signature
res<-iobr_cor_plot(pdata_group           = pdata_group,
                   id1                   = "ID",
                   feature_data          = sig_res,
                   id2                   = "ID",
                   target                = NULL,
                   group                 = "clust",
                   is_target_continuous  = FALSE,
                   padj_cutoff           = 1,
                   index                 = 1,
                   category              = "signature",
                   signature_group       = sig_group[c(1:5)],
                   ProjectID             = "SKCM",
                   palette_box           = "paired1",
                   palette_corplot       = "pheatmap",
                   palette_heatmap       = 2,
                   feature_limit         = 26,
                   character_limit       = 30,
                   show_heatmap_col_name = FALSE,
                   show_col              = FALSE,
                   show_plot             = TRUE,
                   path                  = "BOR-relevant-signatures")


eset<-as.data.frame(t(SKCM)) 


res<-iobr_cor_plot(pdata_group           = pdata_group,
                   id1                   = "ID",
                   feature_data          = eset,
                   id2                   = "ID",
                   target                = NULL,
                   group                 = "clust",
                   is_target_continuous  = FALSE,
                   padj_cutoff           = 1,
                   index                 = 1,
                   category              = "gene",
                   signature_group       = signature_collection[4],    
                   ProjectID             = "SKCM",
                   palette_box           = "paired1",
                   palette_corplot       = "pheatmap",
                   palette_heatmap       = 4,
                   feature_limit         = 26,
                   character_limit       = 30,
                   show_heatmap_col_name = FALSE,
                   show_col              = FALSE,
                   show_plot             = TRUE,
                   path                  = "BOR-relevant-genes")


##CIBERSORT
eset_stad<-t(eset_stad)
cibersort<-deconvo_tme(eset = eset_stad, method = "cibersort", arrays = FALSE, perm = 200 )
res<-cell_bar_plot(input = cibersort, title = "CIBERSORT Cell Fraction")
res

epic<-deconvo_tme(eset = eset_stad, method = "epic", arrays = FALSE)

epic$ID<-substring(epic$ID, 1, 15)

mcp<-deconvo_tme(eset = eset_stad, method = "mcpcounter")
mcp$ID<-substring(mcp$ID, 1, 15)

xcell<-deconvo_tme(eset = eset_stad, method = "xcell",arrays = FALSE)
xcell$ID<-substring(xcell$ID, 1, 15)

estimate<-deconvo_tme(eset = eset_stad, method = "estimate")
estimate$ID<-substring(estimate$ID, 1, 15)

timer<-deconvo_tme(eset = eset_stad, method = "timer", group_list = rep("stad",dim(eset_stad)[2]))
timer$ID<-substring(timer$ID, 1, 15)


quantiseq<-deconvo_tme(eset = eset_stad, tumor = TRUE, arrays = FALSE, scale_mrna = TRUE, method = "quantiseq")
quantiseq$ID<-substring(quantiseq$ID, 1, 15)

ips<-deconvo_tme(eset = eset_stad, method = "ips", plot= FALSE)

ips$ID<-substring(ips$ID, 1, 15)


tme_combine<-cibersort %>% 
  inner_join(.,mcp,by       = "ID") %>% 
  inner_join(.,xcell,by     = "ID") %>%
  inner_join(.,epic,by      = "ID") %>% 
  inner_join(.,estimate,by  = "ID") %>% 
  inner_join(.,timer,by     = "ID") %>% 
  inner_join(.,quantiseq,by = "ID") %>% 
  inner_join(.,ips,by       = "ID")
dim(tme_combine)


res<-iobr_cor_plot(pdata_group           = pdata_group,
              id1                   = "ID",
              feature_data          = tme_combine,
              id2                   = "ID",
              target                = NULL,
              group                 = "clust",
              is_target_continuous  = FALSE,
              padj_cutoff           = 1,
              index                 = 1,
              category              = "signature",
              signature_group       = sig_group[20],
              ProjectID             = "SKCM",
              palette_box           = "paired1",
              palette_corplot       = "pheatmap",
              palette_heatmap       = 2,
              feature_limit         = 26,
              character_limit       = 30,
              show_heatmap_col_name = FALSE,
              show_col              = FALSE,
              show_plot             = TRUE,
              path                  = "BOR-relevant-signatures")
