# Supplementary material for: Crosstalk of four kinds of cell deaths defines subtypes of cutaneous melanoma for precise immunotherapy and chemotherapy
Source: Front Immunol. 2022 Nov 30;13:998454. doi: 10.3389/fimmu.2022.998454 (PMC9747944; doi:10.3389/fimmu.2022.998454)
Supplement: Supplementary file 6 [file DataSheet_4.zip › Raw data/script/6.1 multiple_box.R]

###可视化二
cibersort$ID<-substring(cibersort$ID, 1, 15)

rownames(cibersort)<-cibersort$ID

cibersort<-cibersort[,-c(24:26)]
colnames(cibersort)[1]<-"samID"

immcell_data<-merge(cibersort,Cluster_res[,1:2],by="samID")
rownames(immcell_data)<-immcell_data[,1]
immcell_data<-immcell_data[,-1]

library(ggplot2)
library(ggpubr)

plotList <-Ptype<-Boxdat<- list()

for (var in colnames(immcell_data)) {
  
  Ptype[[var]]<-immcell_data[,var]
  Boxdat[[var]] <- data.frame("est"=Ptype[[var]],
                              "clust"=immcell_data$clust,
                              row.names = names(Ptype[[var]])) 
  
  
  plotList[[var]] <-  ggplot(Boxdat[[var]], aes(clust, est, fill=clust)) +
    geom_boxplot(outlier.shape = NA) +
    geom_point(shape = 21, size=2,
               position = position_jitterdodge(),
               aes(color=clust), alpha = 0.6) +
    scale_fill_manual(values = c("#7ED2A0","#F75258","#FFC140","#A4C5DC","#FF98BD")) +
    scale_color_manual(values = c("#7ED2A0","#F75258","#FFC140","#A4C5DC","#FF98BD")) +
    xlab(NULL) + ylab(paste0(var)) +
    theme_bw() +
    theme(axis.text.x = element_blank(),
          axis.text.y = element_text(size = 10, color = "black"),
          axis.ticks.x = element_blank(),
          panel.background = element_blank(),
          panel.grid = element_blank(),
          legend.position = "right",
          legend.title = element_blank())  +
    stat_compare_means(method = "kruskal.test", label = "p.signif",label.y = 0.98,label.x = 2.5)
  
  
}


#保存输出的图片
nrow <- 6#ceiling(sqrt(corPlotNum))
ncol <- 4#ceiling(corPlotNum/nrow)

ggarrange(plotlist=plotList,nrow=nrow,ncol=ncol)
