# Supplementary material for: Crosstalk of four kinds of cell deaths defines subtypes of cutaneous melanoma for precise immunotherapy and chemotherapy
Source: Front Immunol. 2022 Nov 30;13:998454. doi: 10.3389/fimmu.2022.998454 (PMC9747944; doi:10.3389/fimmu.2022.998454)
Supplement: Supplementary file 6 [file DataSheet_4.zip › Raw data/script/7.predict_immunedata.R]

library("MOVICS")
library(dplyr)
library(tidyr)
library(tidyverse)


immune.expr<-read.csv("data_immune.csv",header = T,row.names = 1)


immune.expr<-t(immune.expr)

flag <- apply(immune.expr,2,function(x) sum(x == 0) < 
                dim(immune.expr)[1]/2)
# 筛选出0值太多的一些细胞。

immune.expr <- immune.expr[,which(flag)] %>%t()%>%
  as.data.frame() 


clin.immune<-read.csv('pheno_immune.csv',header = T,row.names = 1)

brca.immune<-list("mRNA.expr"=immune.expr, 
               "clin.GEO"=clin.immune)


 
# run NTP in Yau cohort by using up-regulated biomarkers
immune.ntp.pred <- runNTP(expr       = brca.immune$mRNA.expr,
                       templates  = marker.up$templates, # the template has been already prepared in runMarker()
                       scaleFlag  = TRUE, # scale input data (by default)
                       centerFlag = TRUE, # center input data (by default)
                       doPlot     = TRUE, # to generate heatmap
                       fig.name   = "NTP_immune HEATMAP FOR YAU") 


head(immune.ntp.pred$ntp.res)
# compare survival outcome in Yau cohort
surv.yau <- compSurv(moic.res         = immune.ntp.pred,
                     surv.info        = brca.immune$clin.GEO,
                     convt.time       = "y", # switch to month
                     surv.median.line = "hv", # switch to both
                     #xyrs.est         = c(5,15),
                     fig.name         = "KAPLAN-MEIER CURVE OF NTP FOR IMMUNE") 


write.csv(immune.ntp.pred$clust.res,"predict_res.csv")
