# Supplementary material for: Crosstalk of four kinds of cell deaths defines subtypes of cutaneous melanoma for precise immunotherapy and chemotherapy
Source: Front Immunol. 2022 Nov 30;13:998454. doi: 10.3389/fimmu.2022.998454 (PMC9747944; doi:10.3389/fimmu.2022.998454)
Supplement: Supplementary file 6 [file DataSheet_4.zip › Raw data/script/work sheet.xlsx]

## Sheet: Sheet1
Dataset	Platform	Sample size (n)	purpose
TCGA_SKCM	Illumina HiSeqV2	462	Exploration
GSE19234	Affymetrix Human Genome U133 Plus 2.0 Array	44	Validation
GSE53118	Illumina HumanWG-6 v3.0 expression beadchip	79	Validation
GSE54467	Illumina HumanWG-6 v3.0 expression beadchip	79	Validation
GSE65904	Illumina HumanHT-12 V4.0	214	Validation
GSE78220	Illumina HiSeq 2000	28	Validation
GSE91061	Illumina Genome Analyzer	109	Validation
Van Allen cohort	NA	110	Validation
