# Supplementary material for: Crosstalk of four kinds of cell deaths defines subtypes of cutaneous melanoma for precise immunotherapy and chemotherapy
Source: Front Immunol. 2022 Nov 30;13:998454. doi: 10.3389/fimmu.2022.998454 (PMC9747944; doi:10.3389/fimmu.2022.998454)
Supplement: Supplementary file 7 [file DataSheet_5.csv]

	logFC	AveExpr	t	P.Value	adj.P.Val	B	change
TIMP1	2.9880710508098	8.51983190082645	34.6093470677454	1.29179656064794e-145	4.52128796226779e-144	322.212285662203	UP
TREM2	6.32357197147995	1.26582958677686	34.1242875449394	3.68835584964225e-143	1.21920651696508e-141	316.560635013472	UP
CISD2	1.54098453666523	3.94399900826446	33.8361644191136	1.07335780068764e-141	3.36130469162707e-140	313.191444245908	UP
RGS4	6.13038397826384	0.544851074380165	31.7240063444203	7.52789317034095e-131	1.72272939859726e-129	288.229752270101	UP
TNFRSF21	3.29999038949645	3.79176611570248	31.524629551943	8.13460894668675e-130	1.79262678639949e-128	285.850830416512	UP
SLC2A6	2.39918480663618	1.29256132231405	29.0338951950803	8.89400354642839e-117	1.65372878441403e-115	255.843786545886	UP
TLR7	4.42784737874383	-2.24954165289256	28.8819306157547	5.64131943208792e-116	1.01714698851282e-114	253.997512292465	UP
CD14	2.65952717938061	4.6434679338843	28.6397222752899	1.07522195564831e-114	1.88163842238454e-113	251.051634707369	UP
FTL	1.66774906202394	11.138647768595	28.3867712555898	2.34509906909698e-113	3.98666841746487e-112	247.971061720748	UP
CYBB	3.45255714961461	1.75269421487603	28.1089752215635	6.95490234831391e-112	1.11842348574237e-110	244.583392264573	UP
GPX1	1.69087714592262	7.85547768595041	27.6040827668325	3.33286017168303e-109	5.08474821064462e-108	238.415078152561	UP
PLAT	3.59171484955458	4.5882894214876	27.1502476747845	8.65358326270933e-107	1.28722051032801e-105	232.859355780881	UP
DAP	1.32243040634077	6.0216947107438	26.0546921064313	6.04033774225604e-101	8.55714513486273e-100	219.412703860014	UP
PPT1	1.55474276500983	5.57128479338843	25.9890568097975	1.35435176948172e-100	1.87404489032936e-99	218.605849229878	UP
CDKN2A	5.02881125109597	2.56782727272727	25.7782006058328	1.81388225216321e-99	2.45286350008434e-98	216.013052091474	UP
SNX4	1.18403541118643	3.71997619834711	25.5327920213945	3.72146487246997e-98	4.92060355359918e-97	212.9941257369	UP
SLC40A1	2.56782362476342	4.68265371900826	24.0495243358257	3.21791087840988e-90	3.682032639719e-89	194.734187371274	UP
TNFRSF10C	2.7266279235313	-0.152352396694215	23.6022820207598	7.94681118941476e-88	8.59700483218506e-87	189.230147425472	UP
TXNRD1	1.4296284000184	4.26275024793388	23.391460450426	1.0653256077386e-86	1.09287713207667e-85	186.637000750086	UP
NQO1	3.18616808920571	4.96693487603306	23.1918412308551	1.24289069839655e-85	1.25342367041686e-84	184.182714768599	UP
STMN1	1.71874025451096	6.62155553719008	22.886060097103	5.3431209651122e-84	5.12767253909961e-83	180.425642807906	UP
NLRC4	1.96888600881444	-1.31181008264463	22.7549173524867	2.67834805799571e-83	2.52955094366262e-82	178.815377770111	UP
AURKA	2.32902017282751	2.04321404958678	22.254650286886	1.24580338748319e-80	1.10634778440672e-79	172.679826331358	UP
DIABLO	1.00363529812166	5.57034991735537	22.2414801834566	1.46421581576419e-80	1.28118883879367e-79	172.518471477178	UP
TNFRSF12A	2.54297244681334	5.3727505785124	22.239651913632	1.49742043000778e-80	1.29125384906468e-79	172.496072998332	UP
GDF15	3.57113932922603	2.57457107438017	22.0417057241794	1.69539945089321e-79	1.44108953325923e-78	170.072121735031	UP
GZMA	3.55770546979554	0.542866280991736	21.8726022468738	1.34537988032056e-78	1.11180698443157e-77	168.003233495777	UP
CLU	2.52621827956977	9.33821107438017	21.5279017004043	9.1208728054746e-77	7.43413605377725e-76	163.791928367974	UP
COLEC11	3.7927355450182	0.904165619834711	21.5242460327632	9.53756513446602e-77	7.668717912172e-76	163.747311681115	UP
RB1	1.21934524435825	3.37748479338843	21.0850310880447	2.02835595142114e-74	1.58798919880997e-73	158.394495122864	UP
BCL2L14	5.58436596635747	-1.87785785123967	20.9199564330054	1.51420948800288e-73	1.15507005815604e-72	156.386947440329	UP
PRKACB	2.20328441783188	2.78725107438017	20.7934418187284	7.05613458948834e-73	5.24800010093195e-72	154.850056142211	UP
PLA2G2D	5.51041737274452	-4.10354809917355	20.7395054976009	1.35929994345381e-72	9.86321300432946e-72	154.195309785505	UP
PARP1	1.17405850754527	5.07940644628099	20.6306275011565	5.10206494270022e-72	3.6575043866345e-71	152.874492995204	UP
TNFRSF4	1.79052396280398	1.25904297520661	20.496834802887	2.58772396192542e-71	1.83297113969717e-70	151.253094722205	UP
GSR	1.140283508699	4.03031454545455	20.1699000929627	1.35704756041777e-69	9.28095745343187e-69	147.299233638964	UP
CD38	3.05109287807467	-0.938042809917355	20.1683786079504	1.38224813699075e-69	9.34588228988062e-69	147.280861580043	UP
AIFM1	1.04906520605466	4.44061586776859	20.0971108332952	3.27159179821473e-69	2.13911771421732e-68	146.420603191455	UP
DNASE2	0.930892951912797	5.12693140495868	19.9404781389007	2.16871869579745e-68	1.4025952434777e-67	144.532073814454	UP
HSD17B11	1.64738755134055	4.71120049586777	19.8054276261812	1.10513899834621e-67	7.07051294640857e-67	142.906216332993	UP
GZMB	3.17834978771515	0.0952923966942149	19.5133333402456	3.71130714993072e-66	2.34917846192423e-65	139.397917374159	UP
BAX	1.07520389035017	6.06742611570248	19.5115031056025	3.79379394674858e-66	2.37611305085832e-65	139.375971364203	UP
ATG5	1.01281031888868	3.49145107438017	19.2348648059401	1.04645895867198e-64	6.4190008289673e-64	136.0643601284	UP
KRT18	3.79454406640811	6.89579008264463	19.1983309717915	1.62039674903318e-64	9.83812311913004e-64	135.62785667609	UP
XKR7	4.38961399810792	-5.01894743801653	19.101734088055	5.14406105020617e-64	3.06071632487267e-63	134.474700135023	UP
IL1B	2.70328036942174	0.413629090909091	18.66789925608	9.05058524276574e-62	5.27950805828001e-61	129.313918795705	UP
TNFRSF11B	3.0483363191656	0.922537355371901	18.6631534781573	9.57559181221586e-62	5.53153119249363e-61	129.25763644679	UP
TGFBR1	1.37682591605515	2.9672532231405	18.6329490247173	1.37083998848673e-61	7.84278647259234e-61	128.899518466516	UP
DNAJA1	1.07618300336877	5.98431570247934	18.5833698678388	2.46952895212564e-61	1.3861978552026e-60	128.312026039101	UP
BCL2L1	0.998781201255186	6.14883520661157	18.4566828693994	1.10910027510967e-60	6.11032096009497e-60	126.812792417719	UP
PLSCR1	1.67465745188972	5.28789685950413	18.4209851126731	1.69266623435832e-60	9.23978357287339e-60	126.390854982689	UP
ZFP69B	1.57598029673728	-0.860179504132231	18.2487506409766	1.29722111075868e-59	7.01678691728559e-59	124.358354104056	UP
CASP9	0.995699267386543	2.91756595041322	18.0575965482492	1.23546681230161e-58	6.50533410017219e-58	122.109096911096	UP
CHAC1	2.48379413909269	1.21180016528926	18.0528873825688	1.30589059335751e-58	6.81583248287473e-58	122.053774163772	UP
NLRP7	4.80237969795562	-6.21124727272727	17.7063089186841	7.63140909158979e-57	3.88093026452643e-56	117.994363595675	UP
RRM2	2.65845342193913	2.47906049586777	17.7004147791873	8.17635205515499e-57	4.12282158713324e-56	117.925539079195	UP
SOD1	0.773930838986479	7.57876165289256	17.3426068570525	5.30919808766885e-55	2.63247738513581e-54	113.761447909384	UP
MIOX	4.63051930753614	-4.88920165289256	17.1687029247354	3.99530456185374e-54	1.9485296838549e-53	111.747854637845	UP
CYCS	0.996037138308108	5.80555867768595	17.0542154095999	1.50302087688677e-53	7.15437937398105e-53	110.426047560859	UP
IDH1	1.24953738289716	5.11864363636364	16.9143737662181	7.55101041838368e-53	3.53767810940023e-52	108.815738904353	UP
PRKAR1B	1.17168135354649	3.51671818181818	16.7434911143305	5.39374828316307e-52	2.50725017850158e-51	106.854455979742	UP
DFFA	0.902484356684611	3.56691685950413	16.7090629338588	8.00846486412269e-52	3.69382681717287e-51	106.460190525017	UP
MAPK9	0.827134810097318	3.6038720661157	16.6159833889171	2.32809327673342e-51	1.05741641195144e-50	105.395763046426	UP
BGN	1.76446770386256	7.37243619834711	16.5495419100659	4.98009556041382e-51	2.2448158018532e-50	104.637317612426	UP
ACSL4	1.07530377728547	3.58058495867769	16.2991979365089	8.65136289529548e-50	3.73011661065276e-49	101.78998726971	UP
RNF34	0.650436015736715	4.14055983471074	16.1658416625449	3.93182657352487e-49	1.67102629374807e-48	100.280127566502	UP
PRF1	1.89800685310812	0.0265256198347107	16.1523390765188	4.58196437000936e-49	1.93352397174154e-48	100.127524427474	UP
AKT1	0.717636408002132	6.05446214876033	15.9212932482329	6.23474421545458e-48	2.61244563957428e-47	97.5242469301417	UP
MTRNR2L12	2.44652805044073	-1.87777008264463	15.9137349454945	6.7888778631312e-48	2.82474288710704e-47	97.4393420978637	UP
PSEN2	0.813317025474121	3.52668099173554	15.8004132396942	2.42872023796197e-47	1.00353370943567e-46	96.1683558225173	UP
PIK3CG	1.95698150006923	-1.34432644628099	15.6019456861832	2.24377198432202e-46	8.90029553781068e-46	93.9515559816036	UP
TLR1	1.45692046241172	0.965540495867769	15.5390630657597	4.52750366148762e-46	1.77227939380601e-45	93.251665577761	UP
PAK1	1.03304173242875	4.56179818181818	15.4484159077875	1.24290034392148e-45	4.83350133747243e-45	92.244894626435	UP
TLR8	2.48518144238315	-2.23912578512397	15.4372688780414	1.40699822964038e-45	5.43612952361054e-45	92.1212665017575	UP
CD2	2.21896681895794	0.996660330578512	15.430605614963	1.51523293295249e-45	5.81653932326923e-45	92.0473849206481	UP
APIP	0.792981766578925	3.79340694214876	15.2509629712881	1.11162055691989e-44	4.18616602131223e-44	90.0608053011215	UP
FASLG	3.17020539480368	-3.61120809917355	15.2229183904911	1.5159032516553e-44	5.63726521709315e-44	89.7516032011077	UP
CISD1	0.677613289722579	4.64175289256198	15.1873168569104	2.24662397809777e-44	8.25148930227269e-44	89.3594488635335	UP
SRXN1	0.858816866260506	3.70713371900826	14.7747352711687	2.08208683087276e-42	7.55391258761764e-42	84.8454295720534	UP
DNASE2B	3.62233558655223	-4.79248991735537	14.7715111500419	2.15661495660053e-42	7.77688423743828e-42	84.8103817433007	UP
IRAK1	0.774685609626577	5.40826909090909	14.625360994796	1.05806010145938e-41	3.79244433956825e-41	83.2254565070907	UP
MUC1	3.71764036642199	6.10205834710744	14.5891159261073	1.56788997522373e-41	5.58619482190491e-41	82.8335584263088	UP
FTH1	1.11485017075069	11.5283740495868	14.4649373387693	6.01157849403816e-41	2.11650248754598e-40	81.4944361389073	UP
NEFH	2.5973567515806	-0.652508099173554	14.4529278928134	6.844005305857e-41	2.39540185704995e-40	81.3652222965384	UP
NOX4	2.01533123932804	1.12608016528926	14.2131733661957	9.01531933369515e-40	3.11867151369106e-39	78.7966719319428	UP
IFITM3	1.37576515182966	9.46094561983471	14.1681487856735	1.45958866031635e-39	4.96260144507559e-39	78.3166934629794	UP
XKR5	2.44163938229738	-5.06525669421488	14.0660364316863	4.34086993852195e-39	1.45921899063309e-38	77.2309798247934	UP
XBP1	0.977114120402327	6.72269504132231	13.9994039485937	8.82136582871894e-39	2.94871498207178e-38	76.5246549798145	UP
PAK2	0.791020029765969	3.97136809917355	13.9860777306049	1.0163389152869e-38	3.35956474775391e-38	76.3835982149617	UP
PEA15	0.913486521066862	7.04118826446281	13.8450852778905	4.52825724901296e-38	1.46430057780582e-37	74.8954403164249	UP
CASP3	0.722132193456045	3.51359173553719	13.6278136542361	4.45958415783446e-37	1.43429868860081e-36	72.6175720337044	UP
ZBP1	2.46684889358068	-0.481333223140496	13.4777480324228	2.14100352571726e-36	6.77604839256262e-36	71.0554527895292	UP
GPX4	0.622965714845989	8.36952909090909	13.4640747075672	2.46887620787888e-36	7.77238806184093e-36	70.9135804475929	UP
PIK3R2	0.885352879689813	4.75362132231405	13.3873916330033	5.48188777291515e-36	1.70770849470394e-35	70.1193708841512	UP
CCNA1	3.16634801559831	-0.606211239669421	13.3152040000128	1.1590127807011e-35	3.59173231519352e-35	69.3739739116732	UP
BCL2L11	0.877295088605802	2.85346892561983	13.2903883551164	1.49847318646851e-35	4.61964531579671e-35	69.1182403978605	UP
SCP2	0.696144760948727	6.47503157024793	13.2179694638945	3.16645313177707e-35	9.56365285993581e-35	68.3734380697353	UP
HSPA5	0.958100417647227	7.18135719008264	13.1354416242004	7.40764772185784e-35	2.22603555278051e-34	67.5274113747717	UP
SHARPIN	0.623798853200352	5.87097570247934	13.1185210465243	8.81459610292279e-35	2.63551994032113e-34	67.3543151728396	UP
EGLN2	0.733216737043633	5.33564512396694	13.0855623290158	1.23638927208327e-34	3.67825808444772e-34	67.017507253065	UP
FADD	0.74438576422534	3.61846033057851	12.8501696733134	1.3669645964972e-33	3.96753138983334e-33	64.6259031080509	UP
AIM2	2.37263429669114	-1.54605107438017	12.7822028393711	2.72344117432885e-33	7.86624999381391e-33	63.939955396824	UP
XIAP	0.665283884812355	3.17367355371901	12.7411661093511	4.12507534266516e-33	1.18000953311816e-32	63.5268090748035	UP
TOP2A	1.4305961684895	3.0984826446281	12.6884486604748	7.02407142603545e-33	1.99967583659861e-32	62.9971905828602	UP
HAMP	2.77216039041948	-0.0718834710743802	12.468953002024	6.35541495232409e-32	1.78371315878907e-31	60.8058473969533	UP
IRF1	1.16037596681889	4.62818694214876	12.3283516758622	2.57513196053795e-31	7.12652798381432e-31	59.4140314287627	UP
BFAR	0.649622228759905	4.90439851239669	12.2833946680641	4.02017950641483e-31	1.10230728401697e-30	58.9709909098406	UP
TLR3	1.48700622779083	0.86317041322314	12.2514646519516	5.51296063390357e-31	1.49781350555828e-30	58.6569189981194	UP
SESN2	0.745869942083121	2.47256561983471	12.2017441410703	9.00564510757955e-31	2.42368478925244e-30	58.1688369462461	UP
YWHAE	0.570430535557596	8.28786809917355	12.2013243403776	9.04299198679062e-31	2.42368478925244e-30	58.1647210740913	UP
BIRC5	1.57757369860165	2.51170710743802	12.0487934370987	4.0449468720637e-30	1.06966372839018e-29	56.6749605836083	UP
HRK	2.35395560708849	-2.82380181818182	11.9679132426566	8.91056287440265e-30	2.34592252666795e-29	55.8896677793582	UP
PTK2	0.590552040933987	5.20064033057851	11.8777993826694	2.13997692015374e-29	5.58458889250648e-29	55.0185733276299	UP
XKR9	2.81799370183211	-1.20133685950413	11.8639754861155	2.44695307917528e-29	6.35780385200564e-29	54.8853049410542	UP
MTDH	0.864534622040636	4.64775586776859	11.7785364930592	5.59133832533338e-29	1.44019320501011e-28	54.0637860802417	UP
ISG20	1.35139172550642	4.13149074380165	11.7032406248614	1.15472665863609e-28	2.96147569779514e-28	53.3428850753298	UP
ANO6	0.801103680372833	3.70184082644628	11.6805540085175	1.43593047952059e-28	3.65119074920833e-28	53.1262491839676	UP
HELLS	0.861226060270403	1.6443652892562	11.5705746825024	4.11509281945307e-28	1.02877320486327e-27	52.0798292394297	UP
DNAJC3	0.781566124417319	3.5870641322314	11.5288408117804	6.12612079262405e-28	1.51876744650471e-27	51.6843949248805	UP
NLRP3	1.35387442890765	-0.349825619834711	11.2620244700609	7.63252634570298e-27	1.86886961962686e-26	49.1780730292429	UP
APP	0.706638420093104	7.93703537190083	11.0600111073342	5.02539932452133e-26	1.22045412166947e-25	47.3060264018336	UP
EIF2AK4	0.508662237528212	3.87967966942149	11.0487832501563	5.57676115195518e-26	1.34885076642818e-25	47.2026357028988	UP
SLC7A11	1.68094978540773	-0.756174049586777	10.9229385854881	1.78269445838169e-25	4.29434495035266e-25	46.0485992073227	UP
LEF1	1.2816685933822	3.0598132231405	10.9172017782251	1.87929142723284e-25	4.49067630202226e-25	45.9962016058823	UP
RARA	0.634524983847832	4.73609669421488	10.9003546219455	2.19406263391301e-25	5.22186906871297e-25	45.8424335167597	UP
TGFB2	1.50638406940788	1.50563173553719	10.868602574621	2.93643130858402e-25	6.96086306218124e-25	45.5530588468174	UP
PDCD10	0.721043902579655	4.98864231404959	10.8344027763117	4.01676403274335e-25	9.4840261884218e-25	45.24201259158	UP
PRKACA	0.582990102219694	5.45913917355372	10.8241557630817	4.41150567899621e-25	1.0374884897244e-24	45.1489450801692	UP
CAPN2	0.848665350269879	6.12353685950413	10.8151224206257	4.7913123574525e-25	1.12237435145049e-24	45.0669499629512	UP
PIK3R3	0.98487721629974	2.54118297520661	10.7265307784404	1.0743972182749e-24	2.48741768433293e-24	44.265268480975	UP
IFNB1	2.30986583714061	-8.21772958677686	10.5967464546812	3.47918780180243e-24	8.02370830260637e-24	43.0989508383649	UP
CASP5	2.32409483363333	-3.68612214876033	10.559941414761	4.84661806739381e-24	1.10912990388435e-23	42.7699721646102	UP
NTRK1	2.4474094155245	-2.08429338842975	10.347481887631	3.23476353381807e-23	7.31819126472148e-23	40.8864323193566	UP
PLA2G7	1.22907454658727	1.0497426446281	10.1833799940431	1.37649221859303e-22	3.05601817187632e-22	39.4499541654746	UP
STEAP3	0.917261936406801	3.22150280991736	9.99604412264051	7.05103666514067e-22	1.54810583607332e-21	37.8300148089417	UP
FZD3	1.06631966172872	0.751747107438017	9.86454797481665	2.19159484279771e-21	4.72463380965448e-21	36.705819997227	UP
VLDLR	0.89538056901561	2.3721626446281	9.68167173518368	1.04244177637168e-20	2.21518877478982e-20	35.1603169421706	UP
LUM	1.9570435230051	6.8873773553719	9.61857385623317	1.77683519127796e-20	3.74899623691626e-20	34.6319758674945	UP
MOAP1	0.548647953297271	4.15964876033058	9.39276508723875	1.17366229806312e-19	2.43320232525282e-19	32.7621175456322	UP
ERN2	3.12836604481055	-0.552956859504132	9.14691900310743	8.83266388414208e-19	1.79366382630189e-18	30.7641279977623	UP
ATP6V1G2	1.21059594812866	0.216582314049587	9.10160262760824	1.27586360353406e-18	2.58210491191417e-18	30.4002094251092	UP
PRKAA2	1.10426730352116	-0.811616363636364	9.07559993786429	1.57464990220604e-18	3.15460165593466e-18	30.1920113075162	UP
BMF	0.794496017351943	2.34436462809917	9.07090315428929	1.63556982521102e-18	3.2656511610757e-18	30.1544534215524	UP
GCG	5.29451643476858	-4.31481157024793	9.02003979431532	2.46484030768271e-18	4.90494977615791e-18	29.7486724800537	UP
SPN	1.04214576930175	0.465398181818182	8.9454941153954	4.48230338681908e-18	8.88990171719117e-18	29.1571069538187	UP
TLR10	1.46482372052243	-2.79898495867769	8.91044784000387	5.92989305891108e-18	1.16917832942839e-17	28.8802933723062	UP
SCD	0.956786192256153	4.51198429752066	8.90154840505768	6.36582749256258e-18	1.25005523368803e-17	28.8101338682704	UP
PGD	0.511393385712237	5.84819289256198	8.85575774747479	9.16240981582125e-18	1.79330060539922e-17	28.449991796258	UP
PCK2	0.525100251511322	3.89003851239669	8.7746941607248	1.73978910399927e-17	3.37190396377709e-17	27.8159443874478	UP
NGB	2.62854417370443	-5.86803041322314	8.6965152950447	3.21552538336511e-17	6.1917074534053e-17	27.2087405127629	UP
HNF4A	3.64445287738248	-3.6241252892562	8.6842556328391	3.53932428052098e-17	6.77137603508033e-17	27.1139045567649	UP
MYD88	0.550437824772659	4.55361454545455	8.68290700114958	3.57685562301939e-17	6.82124710159146e-17	27.1034784259197	UP
BIK	1.58638958189115	2.50863851239669	8.61693750589877	5.98317771931841e-17	1.13015579142681e-16	26.5950167981937	UP
PRKAR2B	0.840936441460126	1.61736694214876	8.59033678634034	7.35632109020345e-17	1.38513007869337e-16	26.3908481100618	UP
PLCB2	0.898044195625052	2.37436181818182	8.5288581456086	1.18367814959494e-16	2.22173028078546e-16	25.920873442074	UP
ENO2	1.00005592090075	4.81416363636364	8.42771639396539	2.57406878537005e-16	4.77124899468903e-16	25.1534725247638	UP
IFNG	2.25425442452361	-5.5177305785124	8.37377398697393	3.88421235210439e-16	7.1551280170344e-16	24.7471478052934	UP
CTH	0.641236470303189	0.533664628099174	8.29259413108148	7.18704761117222e-16	1.31578256266076e-15	24.1395571563115	UP
BAK1	0.599154512206316	4.23872892561984	8.26516102487742	8.8391203491108e-16	1.61327503304323e-15	23.9352985980142	UP
GSDMD	0.689160262356295	5.09804512396694	8.1332230307881	2.37337282919691e-15	4.29227001024973e-15	22.9604891961098	UP
HGF	0.982584341686275	-0.0914135537190083	8.07438439730095	3.67229538669389e-15	6.60125605765216e-15	22.5298259254067	UP
MSN	0.524105436337535	6.56078776859504	8.05880708715753	4.12047204472593e-15	7.38458092352991e-15	22.4162309161952	UP
AEN	0.610461645668891	2.86592347107438	7.95306644325688	8.96244338291845e-15	1.59183695905566e-14	21.6498207536005	UP
SC5D	0.53648823895882	4.15005487603306	7.92061455635881	1.13579712389764e-14	2.00533913566497e-14	21.4162536779107	UP
AIFM3	0.75116778346947	-0.101105619834711	7.9011416356482	1.30879903811652e-14	2.30395096946547e-14	21.2764729108828	UP
CASP6	0.607465276431716	3.67789438016529	7.76852292342345	3.41222685005251e-14	5.9191690256013e-14	20.3319703061171	UP
MTRNR2L6	1.06845509598985	-9.2185879338843	7.43778452080675	3.52020367347675e-13	5.98434624491048e-13	18.0338624767439	UP
HIF1A	0.533558992108465	5.49070396694215	7.38492339701259	5.07337927827874e-13	8.57574054140867e-13	17.6742523209566	UP
DRD5	1.69305107296149	-6.79683454545455	7.1917467225116	1.89503892034587e-12	3.15839820057646e-12	16.3783647600324	UP
DDIAS	0.805471768424934	0.0647876033057851	6.89720779130675	1.33831720067046e-11	2.20581366869507e-11	14.4584570027761	UP
CSRNP3	0.745180999353918	-0.439216363636364	6.80208098325848	2.48057424289732e-11	4.05478482012062e-11	13.8530177605394	UP
MTRNR2L1	1.36807564146949	-8.68630479338843	6.76935125518701	3.06234648523998e-11	4.99204427045969e-11	13.6463751713302	UP
FAP	1.09462559762791	2.76578694214876	6.44841539850378	2.31207386735517e-10	3.67829933442869e-10	11.6657831081709	UP
RFPL1	1.70298304490297	-6.71096066115702	6.44079671403736	2.42334273294292e-10	3.84503713626943e-10	11.6197809272715	UP
CXCL2	1.0041658059901	1.79018727272727	6.40671669984232	2.98869953094664e-10	4.70443444686045e-10	11.4145839537779	UP
NLRP9	1.28013947113407	-8.12731884297521	6.21660456203596	9.46488120700163e-10	1.47811136959737e-09	10.2874116064528	UP
VEGFA	0.534556798883107	6.2081226446281	5.74666052043493	1.44301684407482e-08	2.19029342404214e-08	7.63027433389754	UP
PIK3CD	0.504300264202292	1.69298	5.72653621214066	1.61505827651821e-08	2.44519001152249e-08	7.52064974285811	UP
NOX3	1.01682798813969	-9.1393373553719	5.41963542237772	8.63273385751673e-08	1.26514203084297e-07	5.89183453181683	UP
NOS2	0.840804624117434	-2.53125917355372	5.16391993714408	3.28563343855822e-07	4.69940359601476e-07	4.596945836356	UP
TNFSF10	0.53247426277163	5.12333785123967	4.56096552294589	6.16526092049871e-06	8.4915052030017e-06	1.77229874760643	UP
BIRC3	0.646348249803826	2.77643520661157	4.19236875896731	3.17274271012907e-05	4.24220654500403e-05	0.20674508117645	UP
ALOX5	0.60121724352757	3.69004231404959	4.1014273215978	4.66745750429701e-05	6.19896699789447e-05	-0.16040513146096	UP
CBS	1.39672238912733	-1.1846279338843	3.88627218962594	0.000113031100532474	0.000148135473164806	-0.998640285355091	UP
PIP5K1B	0.580744385989191	0.611725289256198	3.6487349543887	0.000286269755719353	0.000369480487316735	-1.87409976728329	UP
PLA2G12B	0.783671273478253	-8.04682214876033	3.44274732723529	0.000615561819404072	0.000782605304584236	-2.59047374799547	UP
F2	0.809628085052435	-6.01649454545455	3.15792751252722	0.00166802103178713	0.00208941581876493	-3.51495085040651	UP
PTGS2	0.542752228990716	0.452361818181818	3.04286822778783	0.00244488288622523	0.00303063607771669	-3.86652864695071	UP
PLA2G4E	-11.8160305874751	-1.98581719008264	-64.6305106755425	6.49174612166568e-274	3.86258894239108e-271	617.336637546543	DOWN
TP63	-8.0375900364576	1.43721157024793	-56.5903743783088	6.0674285743578e-244	1.80506000087144e-241	548.442753528916	DOWN
CASP14	-14.6255400283815	-1.04803223140496	-53.7589375434496	1.10410175079067e-232	2.18980180573482e-230	522.549050058475	DOWN
ALOX12	-5.71229989155012	0.284544132231405	-51.3267612430846	1.0708214301648e-222	1.59284687737014e-220	499.579557731225	DOWN
PERP	-4.03458700909139	7.20686991735537	-47.31238190721	1.49890004842119e-205	1.78369105762122e-203	460.136200544709	DOWN
PLA2G4D	-9.0146105784761	-1.66716198347107	-46.3040029223766	4.13143230673189e-201	4.09700370417579e-199	449.920211548869	DOWN
DUOX1	-4.65554837671329	3.1253947107438	-44.1866558494607	1.31088402126971e-191	1.11425141807925e-189	428.058376964763	DOWN
ALOX12B	-7.92759489131937	0.637687438016529	-44.1604071703548	1.72534251947377e-191	1.28322349885861e-189	427.783842833217	DOWN
GSDMA	-6.88806787922837	0.619303305785124	-43.437264242565	3.45600162117515e-188	2.28480107177691e-186	420.18653881604	DOWN
TP53AIP1	-7.19281846416536	-0.072377520661157	-42.2666687319626	8.78052218133343e-183	5.22441069789339e-181	407.749159727996	DOWN
FBXW7	-3.15795951243716	3.87734809917355	-42.0340895770482	1.06238223463763e-181	5.7465220873581e-180	405.257546875696	DOWN
PLA2G4F	-8.72651485186209	1.35419404958678	-40.3244058216629	1.19087867142675e-173	5.90477341249096e-172	386.733529968687	DOWN
CHP2	-10.2992940825603	-0.232662479338843	-39.7199503772612	9.11310127425762e-171	4.17099635244868e-169	380.097002098775	DOWN
ALOXE3	-7.52892901033733	1.00487719008264	-37.8913132669407	6.3552338699907e-162	2.70097439474605e-160	359.744822939899	DOWN
PLA2G2F	-9.51621753311176	-2.27542198347107	-37.1370234342988	3.18022619276819e-158	1.26148972313138e-156	351.231054257133	DOWN
ARNTL	-2.01950607434588	3.27045454545455	-35.4706832341991	6.00759192009075e-150	2.23407324528375e-148	332.183501066834	DOWN
TNFRSF25	-3.00718060708851	4.4202494214876	-33.2790120008767	7.45553554529276e-139	2.2180218247246e-137	306.651205831104	DOWN
MAP3K6	-2.62246872144543	5.09387636363636	-33.0665400869106	9.11821803665194e-138	2.58349511038472e-136	304.148493403095	DOWN
CIDEA	-9.63521518528768	-2.21457404958678	-33.0227777463743	1.528049555248e-137	4.13267947896617e-136	303.632436491765	DOWN
PLA2G3	-8.01511383081817	-1.96543272727273	-32.6216314367533	1.7517430959697e-135	4.53168322653032e-134	298.892914607102	DOWN
EGR3	-3.75673854584893	2.81169768595041	-32.0251377163943	2.08237831989775e-132	5.16256291807984e-131	291.815684470626	DOWN
PDCD4	-2.07063044441375	6.92606231404959	-31.7840426326533	3.67904139999805e-131	8.75611853199535e-130	288.945363170289	DOWN
GSDMC	-6.48671804651804	0.769930909090909	-30.1691527210449	9.5237265584826e-123	2.02379189367755e-121	269.583383777631	DOWN
TNFRSF19	-3.15628029558358	3.26996644628099	-29.8312963030483	5.63786193623809e-121	1.15673374209023e-119	265.504668281177	DOWN
BAP1	-1.15054097558731	5.49100628099174	-29.7437413409079	1.62570838035279e-120	3.22432162103303e-119	264.446215481237	DOWN
NOD2	-3.74462081198947	1.23621983471074	-29.2885656387537	4.03795183378999e-118	7.75026239066144e-117	258.93427573637	DOWN
EGFR	-3.47864634154787	3.50858991735537	-28.3211757972172	5.21902351320713e-113	8.62588608432845e-112	247.171555261475	DOWN
TNFRSF18	-3.69312519151785	2.0647467768595	-28.020928241629	2.03842745158671e-111	3.1917482465634e-110	243.508730280017	DOWN
HRAS	-1.73915716692056	6.11950132231405	-26.9304934966142	1.28166547766173e-105	1.85997794928958e-104	230.165793097189	DOWN
ELANE	-6.15766930176744	-2.35712859504132	-25.2902463812142	7.3791658103275e-97	9.54479055901057e-96	210.009337974095	DOWN
PLCG1	-1.60434487862851	5.3034332231405	-24.6072865791075	3.33104532538093e-93	4.21696163532267e-92	201.601309787318	DOWN
MAP3K4	-1.27213368060367	3.41195900826446	-24.2753091239539	1.99208104474651e-91	2.46935046171703e-90	197.513816866185	DOWN
GPT2	-1.82415493908353	4.01949917355372	-24.26642454951	2.22256700011269e-91	2.69883135727969e-90	197.404431330698	DOWN
TAZ	-1.24169521666903	4.80168561983471	-24.0838817276044	2.10729391590104e-90	2.50767975992223e-89	195.157129181418	DOWN
RHOT2	-1.22689939544979	5.98359008264463	-24.0578368999281	2.90464681230628e-90	3.38875461435732e-89	194.83651440713	DOWN
DUSP1	-2.61489328072369	7.61938925619835	-23.8310964914302	4.74527836277214e-89	5.32724646386684e-88	192.045674747699	DOWN
TGFBR3	-2.05512527804701	2.91984842975207	-23.7662496116311	1.05479356479912e-88	1.16222624269533e-87	191.247646386738	DOWN
IKBKB	-1.37405611011127	4.82168462809917	-23.5670514394306	1.22632184919404e-87	1.30296696476867e-86	188.796732654397	DOWN
ULK1	-1.52702035396193	4.68245719008265	-23.5369204318703	1.77719432943723e-87	1.85514144914939e-86	188.426075744354	DOWN
ATG4D	-1.1336612037935	4.8542041322314	-23.118744543926	3.0549666897529e-85	3.02950863400496e-84	183.284301144293	DOWN
GNA15	-2.86951220868525	3.52567867768595	-22.9503939910058	2.42249475436768e-84	2.36292521122749e-83	181.215825795946	DOWN
PLA2G6	-1.62903528081595	4.28083966942149	-22.6832548608123	6.46091305753287e-83	6.00663010817509e-82	177.935753629745	DOWN
WEE1	-2.03468924269699	4.36912049586777	-22.545384208148	3.51377736681027e-82	3.21645774346478e-81	176.244091785179	DOWN
BCL2L10	-3.12130760994969	0.325944132231405	-22.4922576035222	6.74657328743809e-82	6.08213803943283e-81	175.592467774382	DOWN
TUBE1	-1.15488125894138	3.02990578512397	-21.931955839656	6.50415132885408e-79	5.45066202911011e-78	168.729186774546	DOWN
NOS1	-4.06740728575379	-2.57036413223141	-21.512352391203	1.10294974735738e-76	8.75006799570189e-76	163.602159130567	DOWN
ALOX15B	-3.89947109926623	1.52859752066116	-20.945470928236	1.10997842559049e-73	8.57710601592651e-73	156.697078474097	DOWN
TFAP2C	-4.49792581452767	2.47890446280992	-20.9010598045036	1.9057165666182e-73	1.43531817359219e-72	156.157296226727	DOWN
IL18	-2.7936772139924	4.99248033057851	-20.7618706623684	1.03575386102984e-72	7.60831539892288e-72	154.466771484945	DOWN
RHOB	-1.72835155752465	7.15630380165289	-20.4708966763508	3.54434141701571e-71	2.481038991911e-70	150.938975544917	DOWN
TF	-2.86505508675988	0.374305950413223	-20.2518252391068	5.03673935282396e-70	3.48472083131425e-69	148.288883985223	DOWN
DNAJB6	-0.820105001384544	6.39808644628099	-20.1653678742688	1.43350184018334e-69	9.58352353830434e-69	147.244507518365	DOWN
ACSF2	-2.04803972841393	4.83071074380165	-20.1236564516595	2.37365776830721e-69	1.5692515246031e-68	146.740959469449	DOWN
EREG	-4.85385306313163	-0.732767272727273	-19.4914683670689	4.82575824245805e-66	2.99096474402348e-65	139.135769120614	DOWN
ZC3H12A	-2.25239431561221	3.99972495867769	-19.1632203267631	2.4662775918274e-64	1.48225774458313e-63	135.208547273578	DOWN
NOD1	-1.17745348770135	2.5538652892562	-19.0062858791776	1.60850006209581e-63	9.47581719749514e-63	133.336672533764	DOWN
NFKBIA	-1.20896754349541	7.15352710743802	-18.5836055322786	2.46263178082213e-61	1.3861978552026e-60	128.314817556484	DOWN
FDXR	-1.06547668904891	3.43847851239669	-18.4863853520451	7.80065206096031e-61	4.33774577221625e-60	127.164041325563	DOWN
CIDEB	-1.72354794637504	3.20168661157025	-18.1241298099023	5.64263543008577e-59	3.02465592873967e-58	122.891181946608	DOWN
ZFP36	-1.99074528012378	7.71735818181818	-18.1200181397449	5.92278150962354e-59	3.14647767698751e-58	122.842825315238	DOWN
ALOX15	-3.21669352531261	-3.00105702479339	-18.0381772588747	1.55274703581153e-58	8.03377814180748e-58	121.880989163838	DOWN
TSC22D3	-1.97206843647615	6.9975494214876	-17.9259179039009	5.81217533216739e-58	2.98124510572379e-57	120.563795150169	DOWN
CSRNP1	-1.29292898149436	4.53093256198347	-17.4014549156453	2.67767112661184e-55	1.33883556330592e-54	114.444385271528	DOWN
ACVR1B	-0.984448597074215	4.47563851239669	-17.1771265892743	3.62377138454563e-54	1.7819371684336e-53	111.845230371398	DOWN
IL33	-2.1101069719415	2.37837884297521	-17.1476932146261	5.09616050538278e-54	2.46521585422988e-53	111.505058764663	DOWN
DICER1	-1.01053872698329	3.12101090909091	-17.1350702805452	5.89826059544168e-54	2.8302137534579e-53	111.359232967084	DOWN
MAP3K14	-1.0552256091652	2.82768380165289	-16.9936072159403	3.02723601284829e-53	1.42952811717836e-52	109.727553982326	DOWN
ACIN1	-0.780210659236774	6.14308561983471	-16.6317033000496	1.94444592453492e-51	8.89957942383291e-51	105.575375817184	DOWN
MAPK14	-0.791544890165718	4.34114909090909	-16.4559805317854	1.45023376462967e-50	6.48788789439589e-50	103.571238444036	DOWN
PLIN4	-2.9437456608519	0.513854049586777	-16.3767123756464	3.58055876967822e-50	1.58987497608846e-49	102.669828730313	DOWN
PLA2G2A	-5.02539260925747	2.7873932231405	-16.3158935973987	7.15518341508898e-50	3.15358083850218e-49	101.979357427458	DOWN
CCAR1	-0.796882071161626	4.8886532231405	-16.30879663998	7.75672224624124e-50	3.39356598273054e-49	101.898851126525	DOWN
MTRNR2L8	-2.58551598827815	-2.09285636363636	-16.3002611139941	8.54740358986003e-50	3.71219352990271e-49	101.802044085543	DOWN
SIRT2	-0.672479538742055	5.3087479338843	-16.2503555978162	1.50710077782821e-49	6.45125872523588e-49	101.236428892682	DOWN
ANGPTL7	-4.27840271470761	-1.16562462809917	-15.7710408514333	3.37753174709056e-47	1.38595268242682e-46	95.8395376109322	DOWN
ETF1	-0.704182911071184	5.37386115702479	-15.7595829755243	3.84095570077135e-47	1.56532098764312e-46	95.7113380961261	DOWN
BACH1	-1.16791785846143	3.19254611570248	-15.6879736668276	8.57132631693539e-47	3.46934636637861e-46	94.9110032989198	DOWN
PIK3R1	-1.2857642276986	3.83279851239669	-15.6791294894223	9.46363050117865e-47	3.80463523527114e-46	94.8122635769908	DOWN
PMAIP1	-1.94035581014354	2.56712	-15.6420268327023	1.43344291099547e-46	5.72415122176042e-46	94.3982921159637	DOWN
IRAK4	-0.805852249757753	2.95330462809917	-15.5875192224931	2.63614725325923e-46	1.03874676535711e-45	93.7908810824225	DOWN
GADD45B	-1.5805623621303	5.72117669421488	-15.3395022599884	4.16813363445503e-45	1.58976891826971e-44	91.0386387875846	DOWN
ULK2	-0.90231194794409	2.40153421487603	-15.3315734108113	4.55130140235181e-45	1.72485626394861e-44	90.9509702143513	DOWN
DNASE1L3	-2.81305793299182	0.100529256198347	-15.2267065228205	1.45372129830148e-44	5.44002624207159e-44	89.7933539785583	DOWN
TNFAIP3	-1.55029047717942	4.04634165289256	-15.1950489312263	2.06270702146246e-44	7.62304768801343e-44	89.4445835011773	DOWN
BCL2L2	-1.00475787299835	4.42493752066116	-15.081320717653	7.23070944606047e-44	2.63943074871532e-43	88.1943367904199	DOWN
BLCAP	-0.659476151414533	5.85051851239669	-14.4658987167611	5.94947841620651e-41	2.10710693907314e-40	81.5047821978531	DOWN
IKBKG	-0.612520351654488	4.09471239669421	-14.4056516606378	1.13974721726275e-40	3.96578710100198e-40	80.8570692356019	DOWN
PPP1R13B	-0.82066919793258	4.11486314049587	-14.195851335151	1.08523284024089e-39	3.73244820776491e-39	78.6119225572219	DOWN
SPTAN1	-0.632925704924174	7.16477636363636	-14.188202350603	1.17780359263435e-39	4.02754676791632e-39	78.530377627869	DOWN
HBA1	-2.2991799056256	5.07860826446281	-14.1286001272608	2.22720906030742e-39	7.52948517547111e-39	77.8957210131004	DOWN
BTG2	-1.1615712677097	5.99743818181818	-13.9967399048122	9.0747190444444e-39	3.01645688907509e-38	76.4964508378579	DOWN
CHMP4A	-0.710764723799044	6.01647123966942	-13.9612046460443	1.3235895315684e-38	4.35102636068065e-38	76.1205028591647	DOWN
PLIN2	-1.54453466934337	5.20953140495868	-13.9157261462666	2.14404755823994e-38	7.00938624809212e-38	75.6400751479609	DOWN
CECR2	-2.38628824242001	-2.04687917355372	-13.9126448782356	2.21520916103989e-38	7.20245601540291e-38	75.607554288781	DOWN
SPATA3	-2.46690583552523	-8.89640479338843	-13.603309540526	5.76522876948584e-37	1.84425328916348e-36	72.3618648018631	DOWN
EMP1	-1.34579066638985	6.39659570247934	-13.5760574231311	7.66871098891572e-37	2.44004440556409e-36	72.0777688605811	DOWN
RIPK1	-0.605487099081681	3.7172494214876	-13.405187510272	4.556458100631e-36	1.42689082625023e-35	70.3034646242567	DOWN
BMP2	-2.26569761641055	1.52993520661157	-13.2839468912923	1.60172821898138e-35	4.91251696027795e-35	69.0519016861659	DOWN
ATG16L1	-0.652332097697219	3.77699619834711	-13.2781809871447	1.70014969641154e-35	5.18763625315316e-35	68.9925353221442	DOWN
AKR1C1	-2.40359983732525	3.5592347107438	-13.220171785179	3.09532299482785e-35	9.39651623429884e-35	68.3960551096468	DOWN
TNFRSF14	-1.14699373990499	5.56720198347107	-13.0850549609611	1.24284178301553e-34	3.67905900942408e-34	67.0123261134501	DOWN
STK24	-0.745248647838009	6.4281932231405	-12.9814041189506	3.59111093539167e-34	1.05777772601883e-33	65.95622942218	DOWN
PYCARD	-1.15147258295267	5.47673603305785	-12.8603637865831	1.23248160399917e-33	3.61244608068721e-33	64.7289654888551	DOWN
FTMT	-2.2891816673588	-8.92778826446281	-12.8570380947162	1.2748401106613e-33	3.71828365609547e-33	64.6953376503284	DOWN
MADD	-0.89835236512996	4.42757487603306	-12.7418460068843	4.09682211842684e-33	1.17758896640772e-32	63.5336478555359	DOWN
AKR1C2	-2.54152626332552	3.32796396694215	-12.5602642278195	2.54903663739877e-32	7.22227047262984e-32	61.7147351807033	DOWN
GSN	-1.04084405717856	8.36249834710744	-12.500383756336	4.64257287934417e-32	1.30916154654492e-31	61.1182598794989	DOWN
CREBBP	-0.790330134062536	4.06790760330578	-12.4028221857102	1.22871222538403e-31	3.43231818827932e-31	60.1500476350256	DOWN
RETSAT	-0.923588631224389	4.82904396694215	-12.3914700307702	1.37565351235446e-31	3.82483102734067e-31	60.0376799656405	DOWN
MAP1LC3A	-0.849678906502449	5.69468628099174	-12.2906475350968	3.74166669547463e-31	1.03069059435528e-30	59.0424004739947	DOWN
ENDOD1	-0.824693461858004	4.03428099173554	-12.27741278649	4.26533975655724e-31	1.16416383263833e-30	58.9121141479143	DOWN
CAPN10	-0.791268990262635	3.84993719008264	-12.2147437838686	7.92210450609657e-31	2.14256917323975e-30	58.2963323562637	DOWN
MTOR	-0.594081047810282	3.78305157024793	-12.1887661162309	1.0234378415794e-30	2.73069737999886e-30	58.041635512435	DOWN
PAWR	-1.01098357215381	4.10603438016529	-11.9272360053443	1.32397493336017e-29	3.47033077246388e-29	55.4959523356148	DOWN
SATB1	-1.00675370690852	2.91057256198347	-11.8300326435482	3.39933322406293e-29	8.79392725355409e-29	54.5584914161189	DOWN
NLRP1	-1.79104231967332	4.7775773553719	-11.6983271077397	1.21056811588691e-28	3.09136493112752e-28	53.2959430865679	DOWN
NFE2L2	-0.647717207762319	5.96930760330579	-11.6476866650564	1.96817017990601e-28	4.96212397052576e-28	52.8128685027045	DOWN
TSPO	-1.08408621417704	7.6825067768595	-11.5629868572571	4.42412366077599e-28	1.10140317077896e-27	52.0078656750865	DOWN
PROM2	-2.19450237320602	4.46927454545455	-11.4115678456116	1.86498502986275e-27	4.60442362144539e-27	50.5781277138295	DOWN
LMNA	-0.681430662467224	7.99747157024793	-11.1962975584594	1.41260357342002e-26	3.44466854993815e-26	48.5665394251288	DOWN
BCL2	-0.938110494254478	1.32649851239669	-10.9192225752778	1.84468584505772e-25	4.42575837826349e-25	46.0146566156609	DOWN
HILPDA	-1.21751385158526	4.06708892561984	-10.7581350473928	8.0588168590559e-25	1.88039060044638e-24	44.5507477417638	DOWN
PARK2	-0.908369952466654	0.0433371900826446	-10.7413492513777	9.38935276735095e-25	2.18229097522415e-24	44.3990516797331	DOWN
DCN	-1.73267129078416	8.04147173553719	-10.5902010450391	3.69066347812404e-24	8.47855123352821e-24	43.0403877225894	DOWN
XKR6	-1.07408569269463	0.432698347107438	-10.5005891207248	8.25814090564789e-24	1.88260300339483e-23	42.2411197710149	DOWN
TNFRSF13C	-1.39745623355945	-0.484685950413223	-10.3346244243684	3.62549963968051e-23	8.17110714246175e-23	40.7733017145996	DOWN
CEBPG	-0.563520037842121	4.06338743801653	-10.2360883728951	8.65999084876107e-23	1.92984814794488e-22	39.9095784185831	DOWN
IREB2	-0.553861179565317	3.22909553719008	-10.1501454317844	1.84206555262447e-22	4.07445726324e-22	39.1610072184449	DOWN
NAIP	-0.687233352946634	2.63825256198347	-9.97001973771849	8.8325731658825e-22	1.92504799769234e-21	37.6066762159963	DOWN
CDK5RAP3	-0.591628844201479	6.61633404958678	-9.94779363708071	1.07028972809963e-21	2.32416930007037e-21	37.4162650701726	DOWN
CIDEC	-2.92962867114309	-0.0763155371900826	-9.89308629670089	1.71498830815269e-21	3.71061106673037e-21	36.9488901140042	DOWN
LGALS3	-1.20373226267952	8.04485173553719	-9.85918915031279	2.29474356664549e-21	4.92914231824572e-21	36.6602337480559	DOWN
ARRDC3	-0.72553136277637	4.69870446280992	-9.57189539991338	2.63196368822285e-20	5.53363390280069e-20	34.242754565203	DOWN
PSAT1	-1.38109374221243	4.38930842975207	-9.5382863287115	3.48954836965615e-20	7.28519747349267e-20	33.9633746875769	DOWN
TAB3	-0.502418048825544	2.59048247933884	-9.39796374911044	1.12415254602305e-19	2.33870896812488e-19	32.8047952267172	DOWN
MCL1	-0.630977228990806	6.98819074380165	-9.36080170231648	1.52919582076058e-19	3.15927608802967e-19	32.5001058660901	DOWN
GCLC	-0.58044134939319	3.56107305785124	-9.35847638577028	1.55887887196306e-19	3.20945650110041e-19	32.4810707007384	DOWN
PPP3CC	-0.583766465919096	3.00929933884298	-9.15980437959879	7.9537545427482e-19	1.62071368251205e-18	30.867855498569	DOWN
MYB	-1.63853836586829	0.633911900826446	-9.08472268232879	1.46267022198743e-18	2.9501314646865e-18	30.2650036783284	DOWN
TRADD	-0.605803950343862	4.20746876033058	-9.07658296815309	1.56218660533258e-18	3.14020618301651e-18	30.1998739919272	DOWN
CASP1	-0.814649516590564	4.09344132231405	-8.80502989510308	1.36932109399472e-17	2.66256879387863e-17	28.0526910632196	DOWN
MT3	-1.73636701739812	0.286086446280992	-8.64256527365442	4.90102234162095e-17	9.31663991458296e-17	26.7921841750787	DOWN
ERBB2	-1.0488316269787	5.69031702479339	-8.62830227263958	5.47687248271143e-17	1.03781500866666e-16	26.6823952738687	DOWN
IGFBP6	-1.24867425123453	5.14404330578512	-8.50477100748124	1.42515120733458e-16	2.66655650428954e-16	25.7374614939	DOWN
SLC2A1	-1.20062672135318	7.29566297520661	-8.48934315216005	1.60476609016818e-16	2.99321574811933e-16	25.6202001560173	DOWN
ANXA1	-0.927178141584838	7.45061454545455	-8.25768851536325	9.35073834939751e-16	1.70143404216866e-15	23.8797540449794	DOWN
ERBB3	-1.37769561701053	5.20075107438017	-8.10978463593043	2.82494428966894e-15	5.09346015864551e-15	22.7886330035179	DOWN
MTRNR2L3	-1.77927434814701	-7.35495504132231	-7.95124837268919	9.08235575282588e-15	1.60833383122958e-14	21.6367150087141	DOWN
CYLD	-0.534878577691675	3.5165773553719	-7.85588451271149	1.81766649954979e-14	3.19029960835434e-14	20.9526891304934	DOWN
CFLAR	-0.54192955027927	5.12896462809917	-7.80233055730909	2.67592383209149e-14	4.66913395922123e-14	20.5715065950185	DOWN
PLA2G2E	-1.81033308412923	-8.89231454545454	-7.62551734016384	9.45286676141934e-14	1.63027702117232e-13	19.3281852429641	DOWN
NOX1	-1.3533858830587	-2.69250016528926	-7.61093635577487	1.04789542778301e-13	1.80201670384651e-13	19.2267010777385	DOWN
FAS	-0.583369863630105	3.23388826446281	-7.54838918469645	1.62751876905714e-13	2.79070221207204e-13	18.7931916687173	DOWN
GPX3	-1.1388929334534	7.38668297520661	-7.54307581228213	1.68931746127183e-13	2.88834450993316e-13	18.7565015009797	DOWN
GLS2	-0.773485555401741	1.49151900826446	-7.51781310008811	2.01623348703798e-13	3.43741812260056e-13	18.5823489902784	DOWN
CHMP4C	-1.18687336402237	3.39093074380165	-7.33651396944658	7.07723073369639e-13	1.19290433046724e-12	17.3468056084558	DOWN
BOK	-0.522040306428579	4.35856743801653	-7.27616766264227	1.0690722593736e-12	1.79182533613322e-12	16.9411415318898	DOWN
IRAK3	-0.884329672573731	0.901924132231405	-7.17467419157053	2.12623058433621e-12	3.5338189879331e-12	16.2652260875207	DOWN
GABARAPL1	-0.625073405556392	5.43864876033058	-6.90830919358951	1.2447608648974e-11	2.05731309614986e-11	14.5295808553772	DOWN
CDK2	-0.550926089113532	4.47224231404959	-6.74145591324261	3.66231143187966e-11	5.95375765565136e-11	13.4709311361773	DOWN
MMP2	-0.923772121463935	7.05145818181818	-6.6037542312409	8.77905617427186e-11	1.41176714153831e-10	12.6140312425971	DOWN
F2R	-0.661595246665797	4.11291123966942	-6.42880118064006	2.60924319302686e-10	4.12898856343346e-10	11.5474471036425	DOWN
GPER1	-0.653140478333108	0.613402148760331	-6.41294245959918	2.8765763661215e-10	4.53995474228725e-10	11.451998562499	DOWN
PRKX	-0.66553523351335	3.02906975206612	-6.36654885686338	3.82210426893223e-10	6.0004011609886e-10	11.1739526616089	DOWN
PPP3R2	-0.997613460473438	-8.57149272727273	-6.21499864014463	9.55631840571324e-10	1.48848414958099e-09	10.278017114621	DOWN
PLA2G4A	-0.719168384558609	1.9945267768595	-6.1706057420888	1.24553790579217e-09	1.9299350363186e-09	10.0191691901199	DOWN
TAP1	-0.503450634547129	5.59499520661157	-6.14298376676541	1.46759201318702e-09	2.26809674765266e-09	9.85893552133092	DOWN
RIPK3	-0.737134398218696	2.89983355371901	-6.06158486742939	2.37143312812243e-09	3.64600183781097e-09	9.39043946008542	DOWN
AVPR1A	-0.763411741427838	-0.420538347107438	-5.97998167764758	3.81592653404787e-09	5.85174300968681e-09	8.92632665313489	DOWN
DUOX2	-1.72859087175228	1.18747553719008	-5.8252038413923	9.26766062023615e-09	1.413912325395e-08	8.06142349499757	DOWN
TFR2	-0.601935614241543	0.237348595041322	-5.77586211310371	1.22470870274686e-08	1.86368715635392e-08	7.78995916478924	DOWN
NLRP2	-1.38126132954914	1.20242727272727	-5.4717530647932	6.53014486802608e-08	9.66526417033712e-08	6.1627226100519	DOWN
GSDMB	-0.763679890627204	3.62293239669421	-5.46801922608554	6.66254942846208e-08	9.83676652589315e-08	6.14323737990376	DOWN
IL1A	-1.1049376044118	-1.76133570247934	-5.38274502011765	1.05041227505344e-07	1.53185123445293e-07	5.70151414300767	DOWN
FLT3	-1.01508896580364	-2.36902297520661	-5.32347397637546	1.43625384140111e-07	2.0843195991065e-07	5.39820538591249	DOWN
BIRC7	-1.17252030204438	-1.16837008264463	-5.26027698802424	1.99844535853759e-07	2.89312649228677e-07	5.07817661956475	DOWN
DLC1	-0.56341428769212	2.46972628099174	-5.25193174556861	2.08702436713648e-07	3.01402790885002e-07	5.03617699016679	DOWN
IL1R1	-0.518890973279859	4.72084380165289	-5.03860915368083	6.19915277070072e-07	8.76127291821123e-07	3.98331343121433	DOWN
NCF2	-0.628017312750962	2.8532467768595	-4.97109768795673	8.67912695511092e-07	1.21507777371553e-06	3.65846288870114	DOWN
GPX2	-1.74508404171862	2.99361024793388	-4.5292287768613	7.13218837481111e-06	9.75552202991405e-06	1.63264358982301	DOWN
NOX5	-0.565498996261912	-2.39449504132231	-3.99645836713528	7.22240751150203e-05	9.54962770965269e-05	-0.57471112595077	DOWN
CDO1	-0.57723308297569	1.00616462809917	-3.31192924340915	0.000981712529812049	0.0012323184709666	-3.02464261422194	DOWN
TLR9	-0.68212667866533	-3.03212892561983	-3.08533081823488	0.00212601839934294	0.00265195167213637	-3.73825077169155	DOWN
GSTM1	-0.89240247242607	2.02580842975207	-2.51776991524688	0.0120669223569693	0.0143884144336608	-5.30965221358135	DOWN
